# Supplementary material for: Walnut Green Husk Extract Enhances Antioxidant, Anti-Inflammatory, and Immune Functions by Regulating Gut Microbiota and Metabolites in Fattening Pigs
Source: Animals (Basel). 2025 Aug 15;15(16):2395. doi: 10.3390/ani15162395 (PMC12382751; doi:10.3390/ani15162395)
Supplement: Supplementary file 1 [file animals-15-02395-s001.zip]

Archive with 1 entries (1 files):
- animals-3779393-supplementary.xlsx
