# Supplementary material for: Walnut Green Husk Extract Enhances Antioxidant, Anti-Inflammatory, and Immune Functions by Regulating Gut Microbiota and Metabolites in Fattening Pigs
Source: Animals (Basel). 2025 Aug 15;15(16):2395. doi: 10.3390/ani15162395 (PMC12382751; doi:10.3390/ani15162395)
Supplement: Supplementary file 1 [file animals-15-02395-s001.zip › animals-3779393-supplementary.xlsx]

## Sheet: S1
Supplemental Table S1: The abundance of fecal microbiota in fattening pigs at phylum level
Taxon	NC	WE
d__Bacteria;p__Firmicutes	0.785708	0.831201
d__Bacteria;p__Proteobacteria	0.103475	0.0740393
d__Bacteria;p__Actinobacteria	0.0742597	0.0839055
d__Bacteria;p__TM7	0.0123968	0.00567948
d__Bacteria;p__Chloroflexi	0.00701582	0.00142875
d__Bacteria;p__Fusobacteria	0.00274378	0.000881421
d__Bacteria;p__Planctomycetes	0.00265137	0.000127948
d__Bacteria;p__Cyanobacteria	0.00235282	0.000291437
d__Bacteria;p__Verrucomicrobia	0.0023315	0.000142165
d__Bacteria;p__Chlamydiae	0.00227463	0
d__Bacteria;p__[Thermi]	0.00175573	0.000419386
d__Bacteria;p__Bacteroidetes	0.00131502	0.000774797
d__Bacteria;p__unclassified_Bacteria	0.000575767	0.000227463
d__Bacteria;p__TM6	0.000518901	0
d__Bacteria;p__unidentified_Bacteria	0.00012084	0.000227463
d__Bacteria;p__BRC1	9.2407e-05	0.000227463
d__Bacteria;p__Acidobacteria	0.000113732	0.000142165
d__Bacteria;p__Tenericutes	6.39741e-05	0.000149273
d__Bacteria;p__Gemmatimonadetes	7.10823e-06	7.10823e-05
d__Bacteria;p__Nitrospirae	2.13247e-05	4.26494e-05
Unassigned;Other	4.97576e-05	0
d__Bacteria;p__FBP	4.26494e-05	0
d__Bacteria;p__Chlorobi	2.84329e-05	0
d__Bacteria;p__WS6	2.84329e-05	0
d__Bacteria;p__OP11	1.42165e-05	7.10823e-06
d__Bacteria;p__WPS-2	2.13247e-05	0
d__Bacteria;p__NKB19	1.42165e-05	0
d__Bacteria;p__OD1	0	7.10823e-06
d__Bacteria;p__Spirochaetes	0	7.10823e-06
d__Bacteria;p__Armatimonadetes	7.10823e-06	0

## Sheet: S2
Supplemental Table S2: The abundance of fecal microbiota in fattening pigs at genus level
Taxon	NC	WE
d__Bacteria;p__Firmicutes;c__Bacilli;o__Lactobacillales;f__Lactobacillaceae;g__Lactobacillus	0.270944	0.276667
d__Bacteria;p__Firmicutes;c__Clostridia;o__Clostridiales;f__Clostridiaceae;g__unidentified_Clostridiaceae	0.116653	0.127778
d__Bacteria;p__Firmicutes;c__Clostridia;o__Clostridiales;f__Clostridiaceae;g__Clostridium	0.0823773	0.102124
d__Bacteria;p__Firmicutes;c__Clostridia;o__Clostridiales;f__Clostridiaceae;g__SMB53	0.0609744	0.0621828
d__Bacteria;p__Firmicutes;c__Bacilli;o__Lactobacillales;f__Streptococcaceae;g__Streptococcus	0.0568587	0.0372827
d__Bacteria;p__Firmicutes;c__Bacilli;o__Turicibacterales;f__Turicibacteraceae;g__Turicibacter	0.0471773	0.0427773
d__Bacteria;p__Firmicutes;c__Clostridia;o__Clostridiales;f__Peptostreptococcaceae;g__unidentified_Peptostreptococcaceae	0.024495	0.0380006
d__Bacteria;p__Proteobacteria;c__Gammaproteobacteria;o__Enterobacteriales;f__Enterobacteriaceae;g__Shigella	0.0499922	0.00462746
d__Bacteria;p__Firmicutes;c__Clostridia;o__Clostridiales;f__[Tissierellaceae];g__Anaerococcus	0.0196543	0.0277292
d__Bacteria;p__Firmicutes;c__Clostridia;o__Clostridiales;f__Veillonellaceae;g__Veillonella	0.0240614	0.0180478
d__Bacteria;p__Proteobacteria;c__Alphaproteobacteria;o__Rhodobacterales;f__Rhodobacteraceae;g__Paracoccus	0.00636897	0.031134
d__Bacteria;p__Actinobacteria;c__Actinobacteria;o__Actinomycetales;f__Corynebacteriaceae;g__Corynebacterium	0.0165266	0.0109111
d__Bacteria;p__Firmicutes;c__Clostridia;o__Clostridiales;f__Peptostreptococcaceae;g__[Clostridium]	0.0120769	0.0131929
d__Bacteria;p__Firmicutes;c__Bacilli;o__Bacillales;f__Planococcaceae;g__Planomicrobium	0.00166333	0.0221706
d__Bacteria;p__Proteobacteria;c__Betaproteobacteria;o__Burkholderiales;f__Comamonadaceae;g__Delftia	0.0116646	0.00944684
d__Bacteria;p__Firmicutes;c__Bacilli;o__Lactobacillales;f__Aerococcaceae;g__Facklamia	0.0105344	0.0101221
d__Bacteria;p__Actinobacteria;c__Actinobacteria;o__Actinomycetales;f__Micrococcaceae;g__Kocuria	0.00355411	0.014977
d__Bacteria;p__Proteobacteria;c__Betaproteobacteria;o__Burkholderiales;f__Oxalobacteraceae;g__Ralstonia	0.00879999	0.00733569
d__Bacteria;p__Firmicutes;c__Bacilli;o__Gemellales;f__Gemellaceae;g__Gemella	0.00575767	0.0103709
d__Bacteria;p__Actinobacteria;c__Actinobacteria;o__Actinomycetales;f__Micrococcaceae;g__Rothia	0.00827398	0.00687366
d__Bacteria;p__TM7;c__TM7-3;o__CW040;f__unidentified_CW040;g__unidentified_CW040	0.00795411	0.0033693
d__Bacteria;p__Firmicutes;c__Clostridia;o__Clostridiales;f__Peptostreptococcaceae;g__Peptostreptococcus	0.00618416	0.00101648
d__Bacteria;p__Firmicutes;c__Clostridia;o__Clostridiales;f__Lachnospiraceae;g__Epulopiscium	0.00233861	0.00482649
d__Bacteria;p__Actinobacteria;c__Actinobacteria;o__Actinomycetales;f__Intrasporangiaceae;g__unclassified_Intrasporangiaceae	0.00265848	0.00410856
d__Bacteria;p__Actinobacteria;c__Actinobacteria;o__Actinomycetales;f__Micrococcaceae;g__Micrococcus	0.00521744	0.00132924
d__Bacteria;p__Actinobacteria;c__Actinobacteria;o__Actinomycetales;f__unclassified_Actinomycetales;g__unclassified_Actinomycetales	0.00282197	0.00365363
d__Bacteria;p__Actinobacteria;c__Actinobacteria;o__Actinomycetales;f__Nocardioidaceae;g__unidentified_Nocardioidaceae	0.00277932	0.0035399
d__Bacteria;p__Firmicutes;c__Clostridia;o__Clostridiales;f__Lachnospiraceae;g__unidentified_Lachnospiraceae	0.00347592	0.00217512
d__Bacteria;p__Actinobacteria;c__Actinobacteria;o__Actinomycetales;f__Nocardioidaceae;g__unclassified_Nocardioidaceae	0.00147851	0.00369628
d__Bacteria;p__Actinobacteria;c__Actinobacteria;o__Actinomycetales;f__Micrococcaceae;g__Microbispora	0.00117997	0.00398061
d__Bacteria;p__Firmicutes;c__Clostridia;o__Clostridiales;f__Clostridiaceae;g__unclassified_Clostridiaceae	0.00307786	0.00199741
d__Bacteria;p__Firmicutes;c__Bacilli;o__Lactobacillales;f__Enterococcaceae;g__unclassified_Enterococcaceae	0.00398061	0.000988044
d__Bacteria;p__Actinobacteria;c__Actinobacteria;o__Actinomycetales;f__Geodermatophilaceae;g__Blastococcus	0.00170598	0.00314895
d__Bacteria;p__Actinobacteria;c__Actinobacteria;o__Actinomycetales;f__Micrococcaceae;g__Arthrobacter	0.000661065	0.00406591
d__Bacteria;p__Actinobacteria;c__Actinobacteria;o__Actinomycetales;f__Dietziaceae;g__Dietzia	0.00174152	0.00255896
d__Bacteria;p__Firmicutes;c__Clostridia;o__Clostridiales;f__[Tissierellaceae];g__Helcococcus	0.00171308	0.00213958
d__Bacteria;p__Actinobacteria;c__Actinobacteria;o__Actinomycetales;f__Nocardiaceae;g__Rhodococcus	0.00226753	0.00152827
d__Bacteria;p__Proteobacteria;c__Alphaproteobacteria;o__Caulobacterales;f__Caulobacteraceae;g__Caulobacter	0.00230307	0.00123683
d__Bacteria;p__Chloroflexi;c__Thermomicrobia;o__JG30-KF-CM45;f__unidentified_JG30-KF-CM45;g__unidentified_JG30-KF-CM45	0.0020756	0.00122262
d__Bacteria;p__Proteobacteria;c__Alphaproteobacteria;o__Sphingomonadales;f__Sphingomonadaceae;g__Sphingomonas	0.00199741	0.00127237
d__Bacteria;p__Firmicutes;c__Clostridia;o__Clostridiales;f__Veillonellaceae;g__Megasphaera	0.00324846	0
d__Bacteria;p__Fusobacteria;c__Fusobacteriia;o__Fusobacteriales;f__Fusobacteriaceae;g__Fusobacterium	0.0022462	0.000881421
d__Bacteria;p__Proteobacteria;c__Gammaproteobacteria;o__Pasteurellales;f__Pasteurellaceae;g__Actinobacillus	0.00296413	3.55411e-05
d__Bacteria;p__Actinobacteria;c__Actinobacteria;o__Actinomycetales;f__Dermatophilaceae;g__unclassified_Dermatophilaceae	0.00159224	0.0013861
d__Bacteria;p__Firmicutes;c__Erysipelotrichi;o__Erysipelotrichales;f__Erysipelotrichaceae;g__unidentified_Erysipelotrichaceae	0.0025945	0.000369628
d__Bacteria;p__Firmicutes;c__Clostridia;o__Clostridiales;f__[Tissierellaceae];g__unidentified_[Tissierellaceae]	0.000888529	0.0019903
d__Bacteria;p__Firmicutes;c__Clostridia;o__Clostridiales;f__unclassified_Clostridiales;g__unclassified_Clostridiales	0.0017273	0.00108045
d__Bacteria;p__Actinobacteria;c__Actinobacteria;o__Actinomycetales;f__unidentified_Actinomycetales;g__unidentified_Actinomycetales	0.0024168	0.000348303
d__Bacteria;p__Actinobacteria;c__Actinobacteria;o__Actinomycetales;f__Bogoriellaceae;g__Georgenia	0.000810338	0.00194765
d__Bacteria;p__Proteobacteria;c__Alphaproteobacteria;o__Rhizobiales;f__Hyphomicrobiaceae;g__Devosia	0.00048336	0.0022462
d__Bacteria;p__Actinobacteria;c__Actinobacteria;o__Actinomycetales;f__Cellulomonadaceae;g__Actinotalea	0.000568658	0.00197609
d__Bacteria;p__Firmicutes;c__Clostridia;o__Clostridiales;f__Veillonellaceae;g__Mitsuokella	0.00248788	5.68658e-05
d__Bacteria;p__Firmicutes;c__Bacilli;o__Lactobacillales;f__Carnobacteriaceae;g__Trichococcus	0.00031987	0.0021609
d__Bacteria;p__Chloroflexi;c__Anaerolineae;o__SBR1031;f__A4b;g__unidentified_A4b	0.00244523	2.84329e-05
d__Bacteria;p__Firmicutes;c__Clostridia;o__Clostridiales;f__Clostridiaceae;g__Proteiniclasticum	0.000490468	0.00196187
d__Bacteria;p__Proteobacteria;c__Gammaproteobacteria;o__Enterobacteriales;f__Enterobacteriaceae;g__unclassified_Enterobacteriaceae	0.0010378	0.00134346
d__Bacteria;p__TM7;c__TM7-1;o__unidentified_TM7-1;f__unidentified_TM7-1;g__unidentified_TM7-1	0.00213247	0.000149273
d__Bacteria;p__Actinobacteria;c__Actinobacteria;o__Actinomycetales;f__Dermabacteraceae;g__Brachybacterium	0.000497576	0.00176284
d__Bacteria;p__Firmicutes;c__Clostridia;o__Clostridiales;f__[Tissierellaceae];g__Peptoniphilus	0.000725039	0.00150694
d__Bacteria;p__Proteobacteria;c__Gammaproteobacteria;o__Xanthomonadales;f__Xanthomonadaceae;g__Luteimonas	5.68658e-05	0.00217512
d__Bacteria;p__Firmicutes;c__Bacilli;o__Lactobacillales;f__unclassified_Lactobacillales;g__unclassified_Lactobacillales	0.00161357	0.00048336
d__Bacteria;p__[Thermi];c__Deinococci;o__Deinococcales;f__Deinococcaceae;g__Deinococcus	0.00175573	0.000341195
d__Bacteria;p__Firmicutes;c__Clostridia;o__Clostridiales;f__unidentified_Clostridiales;g__unidentified_Clostridiales	0.00147851	0.000611308
d__Bacteria;p__Proteobacteria;c__Alphaproteobacteria;o__Rhodospirillales;f__Acetobacteraceae;g__Roseomonas	0.00167754	0.000348303
d__Bacteria;p__TM7;c__TM7-3;o__unidentified_TM7-3;f__unidentified_TM7-3;g__unidentified_TM7-3	0.00115153	0.000852988
d__Bacteria;p__Actinobacteria;c__Acidimicrobiia;o__Acidimicrobiales;f__unidentified_Acidimicrobiales;g__unidentified_Acidimicrobiales	0.00176995	0.000213247
d__Bacteria;p__Firmicutes;c__Clostridia;o__Clostridiales;f__[Mogibacteriaceae];g__unidentified_[Mogibacteriaceae]	0.00104491	0.000867204
d__Bacteria;p__Firmicutes;c__Bacilli;o__Bacillales;f__Planococcaceae;g__unclassified_Planococcaceae	0.000277221	0.00162068
d__Bacteria;p__Firmicutes;c__Bacilli;o__Bacillales;f__Planococcaceae;g__Solibacillus	0.00131502	0.000575767
d__Bacteria;p__Actinobacteria;c__Actinobacteria;o__Actinomycetales;f__Nocardioidaceae;g__Nocardioides	0.000831663	0.00103069
d__Bacteria;p__Firmicutes;c__Clostridia;o__Clostridiales;f__Ruminococcaceae;g__unidentified_Ruminococcaceae	0.000462035	0.00134346
d__Bacteria;p__Firmicutes;c__Bacilli;o__Bacillales;f__Staphylococcaceae;g__Jeotgalicoccus	0.000874312	0.000838771
d__Bacteria;p__TM7;c__TM7-3;o__I025;f__unidentified_I025;g__unidentified_I025	0.000902745	0.000646849
d__Bacteria;p__Actinobacteria;c__Actinobacteria;o__Actinomycetales;f__Nocardioidaceae;g__Aeromicrobium	0.000653957	0.000881421
d__Bacteria;p__Planctomycetes;c__Planctomycetia;o__Gemmatales;f__Gemmataceae;g__unidentified_Gemmataceae	0.00149273	3.55411e-05
d__Bacteria;p__Verrucomicrobia;c__Verrucomicrobiae;o__Verrucomicrobiales;f__Verrucomicrobiaceae;g__Luteolibacter	0.00149984	0
d__Bacteria;p__Chloroflexi;c__Anaerolineae;o__Caldilineales;f__Caldilineaceae;g__unidentified_Caldilineaceae	0.00143586	1.42165e-05
d__Bacteria;p__Chlamydiae;c__Chlamydiia;o__unidentified_Chlamydiia;f__unidentified_Chlamydiia;g__unidentified_Chlamydiia	0.00142875	0
d__Bacteria;p__Actinobacteria;c__Actinobacteria;o__Actinomycetales;f__Sanguibacteraceae;g__unidentified_Sanguibacteraceae	4.97576e-05	0.00137189
d__Bacteria;p__Actinobacteria;c__Actinobacteria;o__Bifidobacteriales;f__Bifidobacteriaceae;g__Bifidobacterium	0.00101648	0.000405169
d__Bacteria;p__Proteobacteria;c__Alphaproteobacteria;o__Rhizobiales;f__unclassified_Rhizobiales;g__unclassified_Rhizobiales	0.000817446	0.00056155
d__Bacteria;p__Proteobacteria;c__Alphaproteobacteria;o__Rhodobacterales;f__Rhodobacteraceae;g__Rhodobacter	0.00134346	0
d__Bacteria;p__Firmicutes;c__Bacilli;o__Bacillales;f__Planococcaceae;g__Planococcus	9.95152e-05	0.00122972
d__Bacteria;p__Proteobacteria;c__Alphaproteobacteria;o__Rhizobiales;f__Bradyrhizobiaceae;g__Balneimonas	0.000206139	0.00110178
d__Bacteria;p__Actinobacteria;c__Actinobacteria;o__Actinomycetales;f__Actinomycetaceae;g__Trueperella	0.000433602	0.000810338
d__Bacteria;p__Actinobacteria;c__Acidimicrobiia;o__Acidimicrobiales;f__C111;g__unidentified_C111	0.00117997	5.68658e-05
d__Bacteria;p__Actinobacteria;c__Actinobacteria;o__unidentified_Actinobacteria;f__unidentified_Actinobacteria;g__unidentified_Actinobacteria	0.00120129	0
d__Bacteria;p__Proteobacteria;c__Alphaproteobacteria;o__Sphingomonadales;f__Sphingomonadaceae;g__Kaistobacter	1.42165e-05	0.00117997
d__Bacteria;p__Firmicutes;c__Erysipelotrichi;o__Erysipelotrichales;f__Erysipelotrichaceae;g__unclassified_Erysipelotrichaceae	0.000540225	0.000653957
d__Bacteria;p__Proteobacteria;c__Alphaproteobacteria;o__Rhizobiales;f__Rhizobiaceae;g__Agrobacterium	9.95152e-05	0.00107334
d__Bacteria;p__Firmicutes;c__Bacilli;o__Bacillales;f__[Exiguobacteraceae];g__unidentified_[Exiguobacteraceae]	0	0.0011231
d__Bacteria;p__Cyanobacteria;c__Chloroplast;o__Stramenopiles;f__unidentified_Stramenopiles;g__unidentified_Stramenopiles	0.00110178	0
d__Bacteria;p__Firmicutes;c__Bacilli;o__Bacillales;f__[Exiguobacteraceae];g__unclassified_[Exiguobacteraceae]	0.000135056	0.000952503
d__Bacteria;p__Planctomycetes;c__Planctomycetia;o__Gemmatales;f__Isosphaeraceae;g__unidentified_Isosphaeraceae	0.00100226	7.81905e-05
d__Bacteria;p__Firmicutes;c__Clostridia;o__Clostridiales;f__Veillonellaceae;g__Megamonas	0.000796122	0.000277221
d__Bacteria;p__Actinobacteria;c__Actinobacteria;o__Actinomycetales;f__Actinomycetaceae;g__Actinomyces	0.000717931	0.000326979
d__Bacteria;p__Actinobacteria;c__Actinobacteria;o__Actinomycetales;f__Intrasporangiaceae;g__unidentified_Intrasporangiaceae	0.000206139	0.000810338
d__Bacteria;p__Actinobacteria;c__Actinobacteria;o__Actinomycetales;f__Micrococcaceae;g__Citricoccus	0.000639741	0.000334087
d__Bacteria;p__Actinobacteria;c__Actinobacteria;o__unclassified_Actinobacteria;f__unclassified_Actinobacteria;g__unclassified_Actinobacteria	0.000973827	0
d__Bacteria;p__Firmicutes;c__Bacilli;o__Bacillales;f__Staphylococcaceae;g__Staphylococcus	0.000376736	0.000589983
d__Bacteria;p__Firmicutes;c__Clostridia;o__Clostridiales;f__Lachnospiraceae;g__Coprococcus	0.000412277	0.000547334
d__Bacteria;p__Proteobacteria;c__Alphaproteobacteria;o__Rhodobacterales;f__Rhodobacteraceae;g__Rubellimicrobium	0.000113732	0.000838771
d__Bacteria;p__Firmicutes;c__Clostridia;o__Clostridiales;f__Lachnospiraceae;g__unclassified_Lachnospiraceae	0.00048336	0.000469143
d__Bacteria;p__Actinobacteria;c__Actinobacteria;o__Actinomycetales;f__Intrasporangiaceae;g__Ornithinimicrobium	0.000462035	0.000476251
d__Bacteria;p__Proteobacteria;c__Gammaproteobacteria;o__Pasteurellales;f__Pasteurellaceae;g__Pasteurella	0.000177706	0.000753472
d__Bacteria;p__Proteobacteria;c__Alphaproteobacteria;o__Sphingomonadales;f__Sphingomonadaceae;g__unidentified_Sphingomonadaceae	0.00031987	0.000597091
d__Bacteria;p__Actinobacteria;c__Actinobacteria;o__Actinomycetales;f__Microbacteriaceae;g__Leucobacter	0.000710823	0.000184814
d__Bacteria;p__Firmicutes;c__Bacilli;o__Lactobacillales;f__Carnobacteriaceae;g__Desemzia	0	0.000831663
d__Bacteria;p__Firmicutes;c__Clostridia;o__Clostridiales;f__Peptostreptococcaceae;g__Clostridium	4.26494e-05	0.000760581
d__Bacteria;p__unclassified_Bacteria;c__unclassified_Bacteria;o__unclassified_Bacteria;f__unclassified_Bacteria;g__unclassified_Bacteria	0.000575767	0.000227463
d__Bacteria;p__Cyanobacteria;c__Chloroplast;o__Chlorophyta;f__Chlamydomonadaceae;g__unidentified_Chlamydomonadaceae	0.000668174	0.000135056
d__Bacteria;p__Firmicutes;c__Bacilli;o__Lactobacillales;f__Lactobacillaceae;g__Pediococcus	0.000490468	0.000284329
d__Bacteria;p__Firmicutes;c__Bacilli;o__Bacillales;f__Bacillaceae;g__Bacillus	0.000703715	5.68658e-05
d__Bacteria;p__Proteobacteria;c__Gammaproteobacteria;o__Pseudomonadales;f__Moraxellaceae;g__Psychrobacter	0.000284329	0.000469143
d__Bacteria;p__Proteobacteria;c__Betaproteobacteria;o__Methylophilales;f__Methylophilaceae;g__unidentified_Methylophilaceae	0.000753472	0
d__Bacteria;p__Actinobacteria;c__Actinobacteria;o__Actinomycetales;f__Cellulomonadaceae;g__Cellulomonas	0	0.000739256
d__Bacteria;p__Firmicutes;c__Clostridia;o__Clostridiales;f__Veillonellaceae;g__Phascolarctobacterium	0.000597091	0.000142165
d__Bacteria;p__Actinobacteria;c__Actinobacteria;o__Actinomycetales;f__Intrasporangiaceae;g__Serinicoccus	0.000390953	0.000326979
d__Bacteria;p__Actinobacteria;c__Actinobacteria;o__Actinomycetales;f__Intrasporangiaceae;g__Phycicoccus	0.000703715	0
d__Bacteria;p__Proteobacteria;c__Alphaproteobacteria;o__Rhodobacterales;f__Rhodobacteraceae;g__Amaricoccus	0.000661065	3.55411e-05
d__Bacteria;p__Firmicutes;c__Clostridia;o__Clostridiales;f__Peptostreptococcaceae;g__unclassified_Peptostreptococcaceae	0.000611308	8.52988e-05
d__Bacteria;p__Firmicutes;c__Clostridia;o__Clostridiales;f__Ruminococcaceae;g__Ruminococcus	0.000383844	0.000305654
d__Bacteria;p__Proteobacteria;c__Alphaproteobacteria;o__Rhizobiales;f__Hyphomicrobiaceae;g__Hyphomicrobium	0.000668174	7.10823e-06
d__Bacteria;p__Proteobacteria;c__Gammaproteobacteria;o__Xanthomonadales;f__Xanthomonadaceae;g__unclassified_Xanthomonadaceae	0.000149273	0.000518901
d__Bacteria;p__Firmicutes;c__Clostridia;o__Clostridiales;f__Lachnospiraceae;g__Roseburia	0.000248788	0.000390953
d__Bacteria;p__Proteobacteria;c__Gammaproteobacteria;o__Pasteurellales;f__Pasteurellaceae;g__unclassified_Pasteurellaceae	0.000632632	0
d__Bacteria;p__Proteobacteria;c__Alphaproteobacteria;o__Sphingomonadales;f__Sphingomonadaceae;g__Novosphingobium	0.000341195	0.000263005
d__Bacteria;p__Proteobacteria;c__Gammaproteobacteria;o__Pseudomonadales;f__Pseudomonadaceae;g__Pseudomonas	0.000170598	0.000433602
d__Bacteria;p__Verrucomicrobia;c__[Spartobacteria];o__[Chthoniobacterales];f__[Chthoniobacteraceae];g__Chthoniobacter	0.0006042	0
d__Bacteria;p__Firmicutes;c__Clostridia;o__Clostridiales;f__[Tissierellaceae];g__GW-34	0.000390953	0.00019903
d__Bacteria;p__Actinobacteria;c__Actinobacteria;o__Actinomycetales;f__Geodermatophilaceae;g__unclassified_Geodermatophilaceae	0.000248788	0.000334087
d__Bacteria;p__Proteobacteria;c__Gammaproteobacteria;o__Xanthomonadales;f__Xanthomonadaceae;g__Lysobacter	0.000149273	0.000433602
d__Bacteria;p__Actinobacteria;c__Actinobacteria;o__Actinomycetales;f__Actinomycetaceae;g__Arcanobacterium	0.000462035	0.00012084
d__Bacteria;p__Actinobacteria;c__Actinobacteria;o__Actinomycetales;f__Cellulomonadaceae;g__Demequina	0.000554442	2.13247e-05
d__Bacteria;p__Proteobacteria;c__Gammaproteobacteria;o__Pasteurellales;f__Pasteurellaceae;g__Aggregatibacter	0.000383844	0.000191922
d__Bacteria;p__Bacteroidetes;c__Bacteroidia;o__Bacteroidales;f__Bacteroidaceae;g__Bacteroides	0.000398061	0.000170598
d__Bacteria;p__Firmicutes;c__Bacilli;o__Bacillales;f__unclassified_Bacillales;g__unclassified_Bacillales	0.000284329	0.000270113
d__Bacteria;p__TM7;c__TM7-3;o__unclassified_TM7-3;f__unclassified_TM7-3;g__unclassified_TM7-3	0.00019903	0.000341195
d__Bacteria;p__Actinobacteria;c__Coriobacteriia;o__Coriobacteriales;f__Coriobacteriaceae;g__unidentified_Coriobacteriaceae	0.00019903	0.000334087
d__Bacteria;p__Firmicutes;c__Clostridia;o__Clostridiales;f__Ruminococcaceae;g__Oscillospira	0.000284329	0.000248788
d__Bacteria;p__Proteobacteria;c__Alphaproteobacteria;o__Rhizobiales;f__Rhizobiaceae;g__Kaistia	0.000526009	0
d__Bacteria;p__Actinobacteria;c__Thermoleophilia;o__Solirubrobacterales;f__unidentified_Solirubrobacterales;g__unidentified_Solirubrobacterales	0.00044071	7.81905e-05
d__Bacteria;p__Firmicutes;c__Bacilli;o__Lactobacillales;f__Leuconostocaceae;g__Weissella	0.000220355	0.000277221
d__Bacteria;p__Proteobacteria;c__Alphaproteobacteria;o__Rhizobiales;f__Phyllobacteriaceae;g__Aminobacter	0.000135056	0.000355411
d__Bacteria;p__Actinobacteria;c__Actinobacteria;o__Actinomycetales;f__Micrococcaceae;g__unclassified_Micrococcaceae	0.000206139	0.000263005
d__Bacteria;p__Firmicutes;c__Bacilli;o__Lactobacillales;f__Aerococcaceae;g__unidentified_Aerococcaceae	0.000135056	0.000334087
d__Bacteria;p__Proteobacteria;c__Gammaproteobacteria;o__Pseudomonadales;f__Moraxellaceae;g__Acinetobacter	0.000191922	0.000277221
d__Bacteria;p__Proteobacteria;c__Betaproteobacteria;o__Rhodocyclales;f__Rhodocyclaceae;g__Methyloversatilis	0.00044071	0
d__Bacteria;p__Firmicutes;c__Clostridia;o__Clostridiales;f__[Tissierellaceae];g__Parvimonas	0.000298546	0.000135056
d__Bacteria;p__TM6;c__SJA-4;o__unidentified_SJA-4;f__unidentified_SJA-4;g__unidentified_SJA-4	0.000405169	0
d__Bacteria;p__Firmicutes;c__Clostridia;o__Clostridiales;f__Ruminococcaceae;g__Gemmiger	3.55411e-05	0.00036252
d__Bacteria;p__Actinobacteria;c__Thermoleophilia;o__Solirubrobacterales;f__Patulibacteraceae;g__unidentified_Patulibacteraceae	9.95152e-05	0.000277221
d__Bacteria;p__Actinobacteria;c__Thermoleophilia;o__Gaiellales;f__Gaiellaceae;g__unidentified_Gaiellaceae	0.00024168	0.000135056
d__Bacteria;p__Proteobacteria;c__Deltaproteobacteria;o__Spirobacillales;f__unidentified_Spirobacillales;g__unidentified_Spirobacillales	0.000305654	6.39741e-05
d__Bacteria;p__Firmicutes;c__Erysipelotrichi;o__Erysipelotrichales;f__Erysipelotrichaceae;g__Bulleidia	0.000156381	0.000206139
d__Bacteria;p__Proteobacteria;c__Alphaproteobacteria;o__Rhodospirillales;f__Acetobacteraceae;g__Roseococcus	2.13247e-05	0.000326979
d__Bacteria;p__Proteobacteria;c__Alphaproteobacteria;o__Rhodospirillales;f__Acetobacteraceae;g__unidentified_Acetobacteraceae	0.000170598	0.000177706
d__Bacteria;p__Proteobacteria;c__Gammaproteobacteria;o__Pseudomonadales;f__Moraxellaceae;g__Moraxella	0.000284329	6.39741e-05
d__Bacteria;p__unidentified_Bacteria;c__unidentified_Bacteria;o__unidentified_Bacteria;f__unidentified_Bacteria;g__unidentified_Bacteria	0.00012084	0.000227463
d__Bacteria;p__Proteobacteria;c__Alphaproteobacteria;o__Rhizobiales;f__Bradyrhizobiaceae;g__unclassified_Bradyrhizobiaceae	0.000234572	0.000106623
d__Bacteria;p__Proteobacteria;c__Betaproteobacteria;o__Methylophilales;f__Methylophilaceae;g__Methylotenera	0.000341195	0
d__Bacteria;p__Proteobacteria;c__Betaproteobacteria;o__Burkholderiales;f__Comamonadaceae;g__unclassified_Comamonadaceae	0.000277221	5.68658e-05
d__Bacteria;p__TM7;c__TM7-3;o__EW055;f__unidentified_EW055;g__unidentified_EW055	4.26494e-05	0.000291437
d__Bacteria;p__Bacteroidetes;c__Bacteroidia;o__Bacteroidales;f__S24-7;g__unidentified_S24-7	5.68658e-05	0.000277221
d__Bacteria;p__Firmicutes;c__Clostridia;o__Clostridiales;f__Lachnospiraceae;g__Blautia	9.2407e-05	0.000234572
d__Bacteria;p__Chloroflexi;c__Anaerolineae;o__Caldilineales;f__Caldilineaceae;g__Caldilinea	0.000326979	0
d__Bacteria;p__Firmicutes;c__Clostridia;o__Clostridiales;f__Veillonellaceae;g__Dialister	0.000326979	0
d__Bacteria;p__BRC1;c__PRR-11;o__unidentified_PRR-11;f__unidentified_PRR-11;g__unidentified_PRR-11	9.2407e-05	0.000227463
d__Bacteria;p__Firmicutes;c__Clostridia;o__Clostridiales;f__Veillonellaceae;g__unclassified_Veillonellaceae	0.000270113	4.97576e-05
d__Bacteria;p__Actinobacteria;c__Actinobacteria;o__Actinomycetales;f__Geodermatophilaceae;g__unidentified_Geodermatophilaceae	0.000184814	0.000127948
d__Bacteria;p__Firmicutes;c__Bacilli;o__Lactobacillales;f__Enterococcaceae;g__Enterococcus	8.52988e-05	0.000227463
d__Bacteria;p__Proteobacteria;c__Alphaproteobacteria;o__Rhizobiales;f__Hyphomicrobiaceae;g__Rhodoplanes	0.000284329	2.84329e-05
d__Bacteria;p__Actinobacteria;c__Actinobacteria;o__Actinomycetales;f__Cellulomonadaceae;g__unidentified_Cellulomonadaceae	5.68658e-05	0.000248788
d__Bacteria;p__Actinobacteria;c__Actinobacteria;o__Actinomycetales;f__Promicromonosporaceae;g__unidentified_Promicromonosporaceae	3.55411e-05	0.000270113
d__Bacteria;p__Proteobacteria;c__Gammaproteobacteria;o__Legionellales;f__unidentified_Legionellales;g__unidentified_Legionellales	0.000305654	0
d__Bacteria;p__Bacteroidetes;c__Bacteroidia;o__Bacteroidales;f__unidentified_Bacteroidales;g__unidentified_Bacteroidales	0.000220355	7.81905e-05
d__Bacteria;p__Fusobacteria;c__Fusobacteriia;o__Fusobacteriales;f__Fusobacteriaceae;g__unclassified_Fusobacteriaceae	0.000298546	0
d__Bacteria;p__Chlamydiae;c__Chlamydiia;o__Chlamydiales;f__unidentified_Chlamydiales;g__unidentified_Chlamydiales	0.000291437	0
d__Bacteria;p__Proteobacteria;c__Betaproteobacteria;o__Burkholderiales;f__Alcaligenaceae;g__Pigmentiphaga	0	0.000284329
d__Bacteria;p__Actinobacteria;c__Actinobacteria;o__Actinomycetales;f__Cellulomonadaceae;g__unclassified_Cellulomonadaceae	9.95152e-05	0.000184814
d__Bacteria;p__Actinobacteria;c__Coriobacteriia;o__Coriobacteriales;f__Coriobacteriaceae;g__Collinsella	0.00012084	0.000163489
d__Bacteria;p__Proteobacteria;c__Alphaproteobacteria;o__Rhizobiales;f__Beijerinckiaceae;g__unidentified_Beijerinckiaceae	9.2407e-05	0.000191922
d__Bacteria;p__Actinobacteria;c__Acidimicrobiia;o__Acidimicrobiales;f__Microthrixaceae;g__unidentified_Microthrixaceae	0.000234572	4.97576e-05
d__Bacteria;p__Actinobacteria;c__Actinobacteria;o__Actinomycetales;f__Microbacteriaceae;g__unclassified_Microbacteriaceae	4.97576e-05	0.000227463
d__Bacteria;p__Firmicutes;c__Bacilli;o__Lactobacillales;f__Aerococcaceae;g__unclassified_Aerococcaceae	0.000113732	0.000156381
d__Bacteria;p__Chloroflexi;c__Ellin6529;o__unidentified_Ellin6529;f__unidentified_Ellin6529;g__unidentified_Ellin6529	0.000255896	1.42165e-05
d__Bacteria;p__Firmicutes;c__Bacilli;o__Bacillales;f__Planococcaceae;g__Chryseomicrobium	8.52988e-05	0.000177706
d__Bacteria;p__Chloroflexi;c__Thermomicrobia;o__AKYG1722;f__unidentified_AKYG1722;g__unidentified_AKYG1722	0.000255896	7.10823e-06
d__Bacteria;p__Proteobacteria;c__Gammaproteobacteria;o__Legionellales;f__Coxiellaceae;g__Aquicella	0.000263005	0
d__Bacteria;p__Firmicutes;c__Bacilli;o__unclassified_Bacilli;f__unclassified_Bacilli;g__unclassified_Bacilli	0.000149273	9.95152e-05
d__Bacteria;p__Actinobacteria;c__Thermoleophilia;o__Gaiellales;f__unidentified_Gaiellales;g__unidentified_Gaiellales	0.000248788	0
d__Bacteria;p__Firmicutes;c__Clostridia;o__Clostridiales;f__Ruminococcaceae;g__unclassified_Ruminococcaceae	2.84329e-05	0.000213247
d__Bacteria;p__Proteobacteria;c__Alphaproteobacteria;o__Rhizobiales;f__Phyllobacteriaceae;g__unclassified_Phyllobacteriaceae	0.000156381	8.52988e-05
d__Bacteria;p__Firmicutes;c__Erysipelotrichi;o__Erysipelotrichales;f__Erysipelotrichaceae;g__p-75-a5	7.10823e-05	0.000170598
d__Bacteria;p__Proteobacteria;c__Deltaproteobacteria;o__Myxococcales;f__Cystobacteraceae;g__unclassified_Cystobacteraceae	4.97576e-05	0.000191922
d__Bacteria;p__Proteobacteria;c__Deltaproteobacteria;o__Myxococcales;f__Myxococcaceae;g__Myxococcus	0	0.000234572
d__Bacteria;p__Firmicutes;c__Clostridia;o__Clostridiales;f__Peptococcaceae;g__Peptococcus	0.000113732	0.00012084
d__Bacteria;p__Actinobacteria;c__Actinobacteria;o__Actinomycetales;f__Microbacteriaceae;g__Salinibacterium	0.000113732	0.000106623
d__Bacteria;p__Firmicutes;c__Clostridia;o__Clostridiales;f__Peptostreptococcaceae;g__Proteocatella	0	0.000213247
d__Bacteria;p__Actinobacteria;c__Actinobacteria;o__Actinomycetales;f__Yaniellaceae;g__Yaniella	0.000135056	7.81905e-05
d__Bacteria;p__Proteobacteria;c__Alphaproteobacteria;o__Caulobacterales;f__Caulobacteraceae;g__Brevundimonas	2.84329e-05	0.000177706
d__Bacteria;p__Proteobacteria;c__Gammaproteobacteria;o__Legionellales;f__Legionellaceae;g__unclassified_Legionellaceae	0.00012084	8.52988e-05
d__Bacteria;p__Firmicutes;c__Clostridia;o__Clostridiales;f__Clostridiaceae;g__02d06	0.000206139	0
d__Bacteria;p__Proteobacteria;c__Betaproteobacteria;o__Burkholderiales;f__Comamonadaceae;g__Hydrogenophaga	0.000206139	0
d__Bacteria;p__Actinobacteria;c__Actinobacteria;o__Actinomycetales;f__Sanguibacteraceae;g__unclassified_Sanguibacteraceae	0	0.00019903
d__Bacteria;p__Firmicutes;c__Clostridia;o__Clostridiales;f__Veillonellaceae;g__unidentified_Veillonellaceae	0.000135056	6.39741e-05
d__Bacteria;p__Proteobacteria;c__Alphaproteobacteria;o__Rhizobiales;f__unidentified_Rhizobiales;g__unidentified_Rhizobiales	0.00019903	0
d__Bacteria;p__Tenericutes;c__Mollicutes;o__RF39;f__unidentified_RF39;g__unidentified_RF39	4.26494e-05	0.000149273
d__Bacteria;p__Actinobacteria;c__Actinobacteria;o__Actinomycetales;f__Brevibacteriaceae;g__Brevibacterium	0.000142165	4.97576e-05
d__Bacteria;p__Proteobacteria;c__Betaproteobacteria;o__unclassified_Betaproteobacteria;f__unclassified_Betaproteobacteria;g__unclassified_Betaproteobacteria	0.000149273	4.26494e-05
d__Bacteria;p__Firmicutes;c__Clostridia;o__Clostridiales;f__Lachnospiraceae;g__Lachnospira	0	0.000184814
d__Bacteria;p__Actinobacteria;c__Actinobacteria;o__Actinomycetales;f__Actinomycetaceae;g__unidentified_Actinomycetaceae	0.000106623	7.81905e-05
d__Bacteria;p__Firmicutes;c__Erysipelotrichi;o__Erysipelotrichales;f__Erysipelotrichaceae;g__Sharpea	0.000184814	0
d__Bacteria;p__Chlamydiae;c__Chlamydiia;o__Chlamydiales;f__Parachlamydiaceae;g__Candidatus_Protochlamydia	0.000184814	0
d__Bacteria;p__Firmicutes;c__Clostridia;o__Clostridiales;f__Ruminococcaceae;g__Faecalibacterium	3.55411e-05	0.000135056
d__Bacteria;p__Firmicutes;c__Clostridia;o__Clostridiales;f__[Tissierellaceae];g__ph2	7.81905e-05	9.2407e-05
d__Bacteria;p__Verrucomicrobia;c__[Spartobacteria];o__[Chthoniobacterales];f__[Chthoniobacteraceae];g__unidentified_[Chthoniobacteraceae]	8.52988e-05	8.52988e-05
d__Bacteria;p__Proteobacteria;c__Alphaproteobacteria;o__Sphingomonadales;f__unclassified_Sphingomonadales;g__unclassified_Sphingomonadales	0.00012084	4.97576e-05
d__Bacteria;p__Proteobacteria;c__Deltaproteobacteria;o__Bdellovibrionales;f__Bdellovibrionaceae;g__Bdellovibrio	5.68658e-05	0.000106623
d__Bacteria;p__Firmicutes;c__Clostridia;o__Clostridiales;f__Peptostreptococcaceae;g__Filifactor	0.000163489	0
d__Bacteria;p__Firmicutes;c__Clostridia;o__Clostridiales;f__Peptostreptococcaceae;g__Tepidibacter	0.000163489	0
d__Bacteria;p__Actinobacteria;c__Actinobacteria;o__Actinomycetales;f__Micromonosporaceae;g__unclassified_Micromonosporaceae	2.13247e-05	0.000135056
d__Bacteria;p__Firmicutes;c__Bacilli;o__Lactobacillales;f__Aerococcaceae;g__Allofustis	9.2407e-05	6.39741e-05
d__Bacteria;p__Firmicutes;c__Clostridia;o__Clostridiales;f__Lachnospiraceae;g__Dorea	7.10823e-05	8.52988e-05
d__Bacteria;p__Proteobacteria;c__Alphaproteobacteria;o__Rhodospirillales;f__Rhodospirillaceae;g__Azospirillum	8.52988e-05	7.10823e-05
d__Bacteria;p__Proteobacteria;c__Alphaproteobacteria;o__Rhodospirillales;f__Rhodospirillaceae;g__Reyranella	0.000156381	0
d__Bacteria;p__Proteobacteria;c__Betaproteobacteria;o__Rhodocyclales;f__Rhodocyclaceae;g__unclassified_Rhodocyclaceae	0.000156381	0
d__Bacteria;p__Proteobacteria;c__Deltaproteobacteria;o__NB1-j;f__unidentified_NB1-j;g__unidentified_NB1-j	0.000156381	0
d__Bacteria;p__Proteobacteria;c__Gammaproteobacteria;o__Alteromonadales;f__OM60;g__unidentified_OM60	0.000156381	0
d__Bacteria;p__Proteobacteria;c__Gammaproteobacteria;o__unclassified_Gammaproteobacteria;f__unclassified_Gammaproteobacteria;g__unclassified_Gammaproteobacteria	0.000135056	2.13247e-05
d__Bacteria;p__Firmicutes;c__Clostridia;o__Clostridiales;f__Lachnospiraceae;g__[Ruminococcus]	0.000142165	0
d__Bacteria;p__Fusobacteria;c__Fusobacteriia;o__Fusobacteriales;f__Leptotrichiaceae;g__Leptotrichia	0.000142165	0
d__Bacteria;p__Proteobacteria;c__Deltaproteobacteria;o__Desulfovibrionales;f__Desulfovibrionaceae;g__Desulfovibrio	0.000106623	2.84329e-05
d__Bacteria;p__Cyanobacteria;c__Chloroplast;o__unidentified_Chloroplast;f__unidentified_Chloroplast;g__unidentified_Chloroplast	0.000135056	0
d__Bacteria;p__Actinobacteria;c__Actinobacteria;o__Actinomycetales;f__Promicromonosporaceae;g__Cellulosimicrobium	5.68658e-05	7.10823e-05
d__Bacteria;p__Proteobacteria;c__Alphaproteobacteria;o__Rhodobacterales;f__Rhodobacteraceae;g__unclassified_Rhodobacteraceae	0.000127948	0
d__Bacteria;p__Firmicutes;c__Bacilli;o__Lactobacillales;f__Aerococcaceae;g__Alkalibacterium	0	0.00012084
d__Bacteria;p__Firmicutes;c__Bacilli;o__Lactobacillales;f__Streptococcaceae;g__Lactococcus	2.84329e-05	9.2407e-05
d__Bacteria;p__Acidobacteria;c__Acidobacteria-6;o__iii1-15;f__unidentified_iii1-15;g__unidentified_iii1-15	3.55411e-05	8.52988e-05
d__Bacteria;p__Proteobacteria;c__Alphaproteobacteria;o__Rhizobiales;f__Methylobacteriaceae;g__Methylobacterium	7.10823e-05	4.97576e-05
d__Bacteria;p__Cyanobacteria;c__Chloroplast;o__Chlorophyta;f__Chlamydomonadaceae;g__Dunaliella	0.00012084	0
d__Bacteria;p__Chlamydiae;c__Chlamydiia;o__Chlamydiales;f__unclassified_Chlamydiales;g__unclassified_Chlamydiales	0.00012084	0
d__Bacteria;p__Firmicutes;c__Clostridia;o__Clostridiales;f__Lachnospiraceae;g__Moryella	0.00012084	0
d__Bacteria;p__Proteobacteria;c__Alphaproteobacteria;o__Rhizobiales;f__Phyllobacteriaceae;g__unidentified_Phyllobacteriaceae	9.2407e-05	2.84329e-05
d__Bacteria;p__Firmicutes;c__Bacilli;o__Bacillales;f__Planococcaceae;g__Bacillus	6.39741e-05	4.97576e-05
d__Bacteria;p__Actinobacteria;c__Actinobacteria;o__Actinomycetales;f__Geodermatophilaceae;g__Geodermatophilus	0.000106623	7.10823e-06
d__Bacteria;p__Actinobacteria;c__Coriobacteriia;o__Coriobacteriales;f__Coriobacteriaceae;g__unclassified_Coriobacteriaceae	0.000106623	7.10823e-06
d__Bacteria;p__Firmicutes;c__Clostridia;o__Clostridiales;f__Christensenellaceae;g__unidentified_Christensenellaceae	9.95152e-05	1.42165e-05
d__Bacteria;p__Actinobacteria;c__Acidimicrobiia;o__Acidimicrobiales;f__Microthrixaceae;g__Candidatus_Microthrix	0.000113732	0
d__Bacteria;p__Proteobacteria;c__Betaproteobacteria;o__Methylophilales;f__unidentified_Methylophilales;g__unidentified_Methylophilales	0.000113732	0
d__Bacteria;p__TM6;c__SJA-4;o__S1198;f__unidentified_S1198;g__unidentified_S1198	0.000113732	0
d__Bacteria;p__Firmicutes;c__Bacilli;o__Lactobacillales;f__Carnobacteriaceae;g__Carnobacterium	0	0.000106623
d__Bacteria;p__Chloroflexi;c__Chloroflexi;o__Chloroflexales;f__Chloroflexaceae;g__Chloronema	4.97576e-05	5.68658e-05
d__Bacteria;p__Firmicutes;c__Bacilli;o__Lactobacillales;f__Carnobacteriaceae;g__unclassified_Carnobacteriaceae	1.42165e-05	9.2407e-05
d__Bacteria;p__Firmicutes;c__Erysipelotrichi;o__Erysipelotrichales;f__Erysipelotrichaceae;g__[Eubacterium]	3.55411e-05	7.10823e-05
d__Bacteria;p__Firmicutes;c__Bacilli;o__Lactobacillales;f__Streptococcaceae;g__unidentified_Streptococcaceae	4.97576e-05	5.68658e-05
d__Bacteria;p__Proteobacteria;c__Betaproteobacteria;o__Burkholderiales;f__Comamonadaceae;g__Rubrivivax	9.95152e-05	7.10823e-06
d__Bacteria;p__Firmicutes;c__Bacilli;o__Bacillales;f__Staphylococcaceae;g__Macrococcus	0.000106623	0
d__Bacteria;p__Firmicutes;c__unclassified_Firmicutes;o__unclassified_Firmicutes;f__unclassified_Firmicutes;g__unclassified_Firmicutes	0.000106623	0
d__Bacteria;p__Bacteroidetes;c__Flavobacteriia;o__Flavobacteriales;f__Flavobacteriaceae;g__Flavobacterium	0.000106623	0
d__Bacteria;p__Cyanobacteria;c__Chloroplast;o__Streptophyta;f__unidentified_Streptophyta;g__unidentified_Streptophyta	9.2407e-05	7.10823e-06
d__Bacteria;p__Proteobacteria;c__Alphaproteobacteria;o__Rhizobiales;f__Phyllobacteriaceae;g__Mesorhizobium	9.95152e-05	0
d__Bacteria;p__Proteobacteria;c__Gammaproteobacteria;o__Legionellales;f__Coxiellaceae;g__unidentified_Coxiellaceae	8.52988e-05	1.42165e-05
d__Bacteria;p__Verrucomicrobia;c__Verrucomicrobiae;o__Verrucomicrobiales;f__Verrucomicrobiaceae;g__unidentified_Verrucomicrobiaceae	9.95152e-05	0
d__Bacteria;p__Actinobacteria;c__Actinobacteria;o__Actinomycetales;f__Sporichthyaceae;g__unidentified_Sporichthyaceae	2.13247e-05	7.10823e-05
d__Bacteria;p__Firmicutes;c__Bacilli;o__Lactobacillales;f__Aerococcaceae;g__Aerococcus	7.10823e-06	8.52988e-05
d__Bacteria;p__Proteobacteria;c__Gammaproteobacteria;o__Xanthomonadales;f__Xanthomonadaceae;g__Pseudoxanthomonas	2.13247e-05	7.10823e-05
d__Bacteria;p__Actinobacteria;c__Actinobacteria;o__Actinomycetales;f__Dietziaceae;g__unclassified_Dietziaceae	4.26494e-05	4.97576e-05
d__Bacteria;p__Bacteroidetes;c__Bacteroidia;o__Bacteroidales;f__Prevotellaceae;g__Prevotella	0	9.2407e-05
d__Bacteria;p__Bacteroidetes;c__[Saprospirae];o__[Saprospirales];f__Saprospiraceae;g__unidentified_Saprospiraceae	9.2407e-05	0
d__Bacteria;p__Chlamydiae;c__Chlamydiia;o__Chlamydiales;f__Parachlamydiaceae;g__Neochlamydia	9.2407e-05	0
d__Bacteria;p__Chlamydiae;c__Chlamydiia;o__Chlamydiales;f__Parachlamydiaceae;g__unclassified_Parachlamydiaceae	9.2407e-05	0
d__Bacteria;p__Cyanobacteria;c__Chloroplast;o__Chlorophyta;f__unidentified_Chlorophyta;g__unidentified_Chlorophyta	9.2407e-05	0
d__Bacteria;p__Actinobacteria;c__Actinobacteria;o__Actinomycetales;f__Actinomycetaceae;g__N09	9.2407e-05	0
d__Bacteria;p__Actinobacteria;c__Actinobacteria;o__Actinomycetales;f__Sanguibacteraceae;g__Sanguibacter	9.2407e-05	0
d__Bacteria;p__Planctomycetes;c__Planctomycetia;o__B97;f__unidentified_B97;g__unidentified_B97	9.2407e-05	0
d__Bacteria;p__Proteobacteria;c__Alphaproteobacteria;o__Rhodobacterales;f__Rhodobacteraceae;g__unidentified_Rhodobacteraceae	7.10823e-05	2.13247e-05
d__Bacteria;p__Proteobacteria;c__Alphaproteobacteria;o__Rickettsiales;f__unidentified_Rickettsiales;g__unidentified_Rickettsiales	7.81905e-05	7.10823e-06
d__Bacteria;p__Proteobacteria;c__Epsilonproteobacteria;o__Campylobacterales;f__Helicobacteraceae;g__Flexispira	2.84329e-05	5.68658e-05
d__Bacteria;p__Proteobacteria;c__Gammaproteobacteria;o__Xanthomonadales;f__Xanthomonadaceae;g__unidentified_Xanthomonadaceae	5.68658e-05	2.84329e-05
d__Bacteria;p__Actinobacteria;c__Actinobacteria;o__Actinomycetales;f__Nocardiopsaceae;g__Nocardiopsis	7.81905e-05	7.10823e-06
d__Bacteria;p__Actinobacteria;c__Actinobacteria;o__Actinomycetales;f__Streptomycetaceae;g__Streptomyces	5.68658e-05	2.84329e-05
d__Bacteria;p__Firmicutes;c__Bacilli;o__Bacillales;f__Paenibacillaceae;g__Ammoniphilus	8.52988e-05	0
d__Bacteria;p__Firmicutes;c__Clostridia;o__Clostridiales;f__Ruminococcaceae;g__Butyricicoccus	8.52988e-05	0
d__Bacteria;p__Proteobacteria;c__Alphaproteobacteria;o__Rhizobiales;f__Hyphomicrobiaceae;g__unidentified_Hyphomicrobiaceae	8.52988e-05	0
d__Bacteria;p__Proteobacteria;c__Epsilonproteobacteria;o__Campylobacterales;f__Helicobacteraceae;g__Sulfurimonas	8.52988e-05	0
d__Bacteria;p__Proteobacteria;c__Alphaproteobacteria;o__Caulobacterales;f__Caulobacteraceae;g__unclassified_Caulobacteraceae	0	7.81905e-05
d__Bacteria;p__Proteobacteria;c__Deltaproteobacteria;o__Myxococcales;f__unidentified_Myxococcales;g__unidentified_Myxococcales	1.42165e-05	6.39741e-05
d__Bacteria;p__[Thermi];c__Deinococci;o__Deinococcales;f__Trueperaceae;g__Truepera	0	7.81905e-05
d__Bacteria;p__Actinobacteria;c__Actinobacteria;o__Actinomycetales;f__Mycobacteriaceae;g__Mycobacterium	3.55411e-05	4.26494e-05
d__Bacteria;p__Actinobacteria;c__Actinobacteria;o__Bifidobacteriales;f__unidentified_Bifidobacteriales;g__unidentified_Bifidobacteriales	2.84329e-05	4.97576e-05
d__Bacteria;p__Actinobacteria;c__Thermoleophilia;o__Gaiellales;f__AK1AB1_02E;g__unidentified_AK1AB1_02E	5.68658e-05	2.13247e-05
d__Bacteria;p__Proteobacteria;c__Alphaproteobacteria;o__Rhodospirillales;f__Acetobacteraceae;g__unclassified_Acetobacteraceae	5.68658e-05	2.13247e-05
d__Bacteria;p__Proteobacteria;c__Alphaproteobacteria;o__unidentified_Alphaproteobacteria;f__unidentified_Alphaproteobacteria;g__unidentified_Alphaproteobacteria	1.42165e-05	6.39741e-05
d__Bacteria;p__Proteobacteria;c__Deltaproteobacteria;o__Bdellovibrionales;f__Bacteriovoracaceae;g__Peredibacter	2.84329e-05	4.97576e-05
d__Bacteria;p__Proteobacteria;c__Deltaproteobacteria;o__Syntrophobacterales;f__Syntrophobacteraceae;g__unidentified_Syntrophobacteraceae	7.81905e-05	0
d__Bacteria;p__Chloroflexi;c__Anaerolineae;o__WCHB1-50;f__unidentified_WCHB1-50;g__unidentified_WCHB1-50	7.81905e-05	0
d__Bacteria;p__Firmicutes;c__Clostridia;o__Clostridiales;f__Lachnospiraceae;g__Pseudobutyrivibrio	7.81905e-05	0
d__Bacteria;p__Firmicutes;c__Bacilli;o__Bacillales;f__Planococcaceae;g__Rummeliibacillus	0	7.10823e-05
d__Bacteria;p__Firmicutes;c__Clostridia;o__Clostridiales;f__[Mogibacteriaceae];g__Mogibacterium	1.42165e-05	5.68658e-05
d__Bacteria;p__Proteobacteria;c__Betaproteobacteria;o__Burkholderiales;f__Oxalobacteraceae;g__unclassified_Oxalobacteraceae	3.55411e-05	3.55411e-05
d__Bacteria;p__Actinobacteria;c__Actinobacteria;o__Actinomycetales;f__Actinomycetaceae;g__Actinobaculum	7.10823e-05	0
d__Bacteria;p__Bacteroidetes;c__Bacteroidia;o__Bacteroidales;f__[Paraprevotellaceae];g__unidentified_[Paraprevotellaceae]	5.68658e-05	1.42165e-05
d__Bacteria;p__Proteobacteria;c__Alphaproteobacteria;o__Rhizobiales;f__Brucellaceae;g__unclassified_Brucellaceae	7.10823e-05	0
d__Bacteria;p__Proteobacteria;c__Alphaproteobacteria;o__Rhizobiales;f__Xanthobacteraceae;g__unidentified_Xanthobacteraceae	7.10823e-05	0
d__Bacteria;p__Proteobacteria;c__Betaproteobacteria;o__Burkholderiales;f__Comamonadaceae;g__Sphaerotilus	7.10823e-05	0
d__Bacteria;p__Actinobacteria;c__Actinobacteria;o__Actinomycetales;f__Pseudonocardiaceae;g__Actinomycetospora	7.10823e-05	0
d__Bacteria;p__Proteobacteria;c__Alphaproteobacteria;o__Rhizobiales;f__Rhizobiaceae;g__unclassified_Rhizobiaceae	0	6.39741e-05
d__Bacteria;p__Proteobacteria;c__Gammaproteobacteria;o__Pseudomonadales;f__Moraxellaceae;g__Enhydrobacter	3.55411e-05	2.84329e-05
d__Bacteria;p__Actinobacteria;c__Actinobacteria;o__Actinomycetales;f__Geodermatophilaceae;g__Modestobacter	6.39741e-05	0
d__Bacteria;p__Actinobacteria;c__Actinobacteria;o__Actinomycetales;f__Microbacteriaceae;g__Frigoribacterium	6.39741e-05	0
d__Bacteria;p__Chlamydiae;c__Chlamydiia;o__Chlamydiales;f__Parachlamydiaceae;g__unidentified_Parachlamydiaceae	6.39741e-05	0
d__Bacteria;p__Firmicutes;c__Bacilli;o__Bacillales;f__Planococcaceae;g__Lysinibacillus	4.26494e-05	2.13247e-05
d__Bacteria;p__Proteobacteria;c__Alphaproteobacteria;o__Rhodobacterales;f__Rhodobacteraceae;g__Anaerospora	6.39741e-05	0
d__Bacteria;p__Firmicutes;c__Bacilli;o__Bacillales;f__Planococcaceae;g__unidentified_Planococcaceae	6.39741e-05	0
d__Bacteria;p__Proteobacteria;c__Alphaproteobacteria;o__Sphingomonadales;f__Sphingomonadaceae;g__Sphingobium	0	5.68658e-05
d__Bacteria;p__Proteobacteria;c__Deltaproteobacteria;o__FAC87;f__unidentified_FAC87;g__unidentified_FAC87	4.97576e-05	7.10823e-06
d__Bacteria;p__Firmicutes;c__Bacilli;o__Bacillales;f__Bacillaceae;g__Oceanobacillus	5.68658e-05	0
d__Bacteria;p__Proteobacteria;c__Betaproteobacteria;o__SC-I-84;f__unidentified_SC-I-84;g__unidentified_SC-I-84	4.97576e-05	7.10823e-06
d__Bacteria;p__Proteobacteria;c__Alphaproteobacteria;o__Rhizobiales;f__Phyllobacteriaceae;g__Chelativorans	5.68658e-05	0
d__Bacteria;p__Proteobacteria;c__Betaproteobacteria;o__Burkholderiales;f__Comamonadaceae;g__Acidovorax	5.68658e-05	0
d__Bacteria;p__Proteobacteria;c__Betaproteobacteria;o__Rhodocyclales;f__Rhodocyclaceae;g__unidentified_Rhodocyclaceae	5.68658e-05	0
d__Bacteria;p__Proteobacteria;c__Deltaproteobacteria;o__MIZ46;f__unidentified_MIZ46;g__unidentified_MIZ46	5.68658e-05	0
d__Bacteria;p__Proteobacteria;c__Gammaproteobacteria;o__Oceanospirillales;f__Hahellaceae;g__unidentified_Hahellaceae	5.68658e-05	0
d__Bacteria;p__Cyanobacteria;c__unidentified_Cyanobacteria;o__unidentified_Cyanobacteria;f__unidentified_Cyanobacteria;g__unidentified_Cyanobacteria	0	4.97576e-05
d__Bacteria;p__Proteobacteria;c__Alphaproteobacteria;o__Rhodospirillales;f__unidentified_Rhodospirillales;g__unidentified_Rhodospirillales	1.42165e-05	3.55411e-05
d__Bacteria;p__Proteobacteria;c__Betaproteobacteria;o__Burkholderiales;f__Alcaligenaceae;g__Tetrathiobacter	0	4.97576e-05
d__Bacteria;p__Proteobacteria;c__Betaproteobacteria;o__Burkholderiales;f__unclassified_Burkholderiales;g__unclassified_Burkholderiales	0	4.97576e-05
Unassigned;Other;Other;Other;Other;Other	4.97576e-05	0
d__Bacteria;p__Actinobacteria;c__Acidimicrobiia;o__Acidimicrobiales;f__EB1017;g__unidentified_EB1017	4.97576e-05	0
d__Bacteria;p__Actinobacteria;c__Actinobacteria;o__Actinomycetales;f__Micromonosporaceae;g__Micromonospora	3.55411e-05	1.42165e-05
d__Bacteria;p__Firmicutes;c__Clostridia;o__Clostridiales;f__[Acidaminobacteraceae];g__Guggenheimella	4.97576e-05	0
d__Bacteria;p__Firmicutes;c__Clostridia;o__Clostridiales;f__[Tissierellaceae];g__Gallicola	2.13247e-05	2.84329e-05
d__Bacteria;p__Fusobacteria;c__Fusobacteriia;o__Fusobacteriales;f__Leptotrichiaceae;g__unclassified_Leptotrichiaceae	4.97576e-05	0
d__Bacteria;p__Planctomycetes;c__Planctomycetia;o__Pirellulales;f__Pirellulaceae;g__Pirellula	4.97576e-05	0
d__Bacteria;p__Proteobacteria;c__Alphaproteobacteria;o__Sphingomonadales;f__Sphingomonadaceae;g__unclassified_Sphingomonadaceae	4.26494e-05	7.10823e-06
d__Bacteria;p__Proteobacteria;c__Alphaproteobacteria;o__unclassified_Alphaproteobacteria;f__unclassified_Alphaproteobacteria;g__unclassified_Alphaproteobacteria	2.84329e-05	2.13247e-05
d__Bacteria;p__Proteobacteria;c__Betaproteobacteria;o__Burkholderiales;f__Comamonadaceae;g__Methylibium	4.97576e-05	0
d__Bacteria;p__Actinobacteria;c__Actinobacteria;o__Actinomycetales;f__Promicromonosporaceae;g__unclassified_Promicromonosporaceae	4.97576e-05	0
d__Bacteria;p__Bacteroidetes;c__Flavobacteriia;o__Flavobacteriales;f__[Weeksellaceae];g__unidentified_[Weeksellaceae]	4.97576e-05	0
d__Bacteria;p__Actinobacteria;c__MB-A2-108;o__0319-7L14;f__unidentified_0319-7L14;g__unidentified_0319-7L14	0	4.26494e-05
d__Bacteria;p__Bacteroidetes;c__[Saprospirae];o__[Saprospirales];f__Chitinophagaceae;g__unclassified_Chitinophagaceae	0	4.26494e-05
d__Bacteria;p__Cyanobacteria;c__Oscillatoriophycideae;o__Chroococcales;f__Xenococcaceae;g__Chroococcidiopsis	0	4.26494e-05
d__Bacteria;p__Proteobacteria;c__Alphaproteobacteria;o__Rhizobiales;f__Methylobacteriaceae;g__unclassified_Methylobacteriaceae	0	4.26494e-05
d__Bacteria;p__Proteobacteria;c__Alphaproteobacteria;o__Rhodospirillales;f__Rhodospirillaceae;g__Skermanella	0	4.26494e-05
d__Bacteria;p__Proteobacteria;c__Betaproteobacteria;o__Burkholderiales;f__Comamonadaceae;g__Simplicispira	0	4.26494e-05
d__Bacteria;p__Actinobacteria;c__Actinobacteria;o__Actinomycetales;f__Jonesiaceae;g__Jonesia	3.55411e-05	7.10823e-06
d__Bacteria;p__Actinobacteria;c__Coriobacteriia;o__Coriobacteriales;f__Coriobacteriaceae;g__Atopobium	2.13247e-05	2.13247e-05
d__Bacteria;p__Firmicutes;c__Bacilli;o__Lactobacillales;f__Leuconostocaceae;g__Leuconostoc	3.55411e-05	7.10823e-06
d__Bacteria;p__Firmicutes;c__Clostridia;o__Clostridiales;f__Lachnospiraceae;g__Clostridium	2.13247e-05	2.13247e-05
d__Bacteria;p__Bacteroidetes;c__Cytophagia;o__Cytophagales;f__Cytophagaceae;g__Dyadobacter	4.26494e-05	0
d__Bacteria;p__Cyanobacteria;c__Oscillatoriophycideae;o__Oscillatoriales;f__Phormidiaceae;g__Planktothrix	4.26494e-05	0
d__Bacteria;p__FBP;c__unidentified_FBP;o__unidentified_FBP;f__unidentified_FBP;g__unidentified_FBP	4.26494e-05	0
d__Bacteria;p__Firmicutes;c__Bacilli;o__Bacillales;f__Bacillaceae;g__unclassified_Bacillaceae	3.55411e-05	7.10823e-06
d__Bacteria;p__Firmicutes;c__Bacilli;o__Lactobacillales;f__Aerococcaceae;g__Atopostipes	4.26494e-05	0
d__Bacteria;p__Firmicutes;c__Clostridia;o__Clostridiales;f__Ruminococcaceae;g__Clostridium	4.26494e-05	0
d__Bacteria;p__Proteobacteria;c__Betaproteobacteria;o__Rhodocyclales;f__Rhodocyclaceae;g__KD1-23	4.26494e-05	0
d__Bacteria;p__Proteobacteria;c__Deltaproteobacteria;o__Myxococcales;f__Myxococcaceae;g__unidentified_Myxococcaceae	2.84329e-05	1.42165e-05
d__Bacteria;p__Proteobacteria;c__unclassified_Proteobacteria;o__unclassified_Proteobacteria;f__unclassified_Proteobacteria;g__unclassified_Proteobacteria	4.26494e-05	0
d__Bacteria;p__Firmicutes;c__Bacilli;o__Lactobacillales;f__Lactobacillaceae;g__unclassified_Lactobacillaceae	4.26494e-05	0
d__Bacteria;p__Actinobacteria;c__Actinobacteria;o__Actinomycetales;f__Microbacteriaceae;g__unidentified_Microbacteriaceae	0	3.55411e-05
d__Bacteria;p__Actinobacteria;c__Thermoleophilia;o__Solirubrobacterales;f__Solirubrobacteraceae;g__unidentified_Solirubrobacteraceae	0	3.55411e-05
d__Bacteria;p__Bacteroidetes;c__Cytophagia;o__Cytophagales;f__Cytophagaceae;g__Pontibacter	0	3.55411e-05
d__Bacteria;p__Cyanobacteria;c__unclassified_Cyanobacteria;o__unclassified_Cyanobacteria;f__unclassified_Cyanobacteria;g__unclassified_Cyanobacteria	0	3.55411e-05
d__Bacteria;p__Firmicutes;c__Bacilli;o__Bacillales;f__Paenibacillaceae;g__Paenibacillus	0	3.55411e-05
d__Bacteria;p__Proteobacteria;c__Alphaproteobacteria;o__Rhizobiales;f__Methylocystaceae;g__unidentified_Methylocystaceae	0	3.55411e-05
d__Bacteria;p__Proteobacteria;c__Epsilonproteobacteria;o__Campylobacterales;f__Campylobacteraceae;g__Arcobacter	0	3.55411e-05
d__Bacteria;p__Chloroflexi;c__Anaerolineae;o__SJA-15;f__unidentified_SJA-15;g__unidentified_SJA-15	3.55411e-05	0
d__Bacteria;p__Cyanobacteria;c__4C0d-2;o__YS2;f__unidentified_YS2;g__unidentified_YS2	3.55411e-05	0
d__Bacteria;p__Firmicutes;c__Bacilli;o__Bacillales;f__unidentified_Bacillales;g__unidentified_Bacillales	3.55411e-05	0
d__Bacteria;p__Firmicutes;c__Clostridia;o__Clostridiales;f__Ruminococcaceae;g__Subdoligranulum	3.55411e-05	0
d__Bacteria;p__Firmicutes;c__Erysipelotrichi;o__Erysipelotrichales;f__Erysipelotrichaceae;g__Coprobacillus	3.55411e-05	0
d__Bacteria;p__Nitrospirae;c__Nitrospira;o__Nitrospirales;f__Nitrospiraceae;g__Nitrospira	2.13247e-05	1.42165e-05
d__Bacteria;p__Proteobacteria;c__Alphaproteobacteria;o__Caulobacterales;f__Caulobacteraceae;g__Mycoplana	3.55411e-05	0
d__Bacteria;p__Proteobacteria;c__Alphaproteobacteria;o__Rhizobiales;f__Bradyrhizobiaceae;g__Nitrobacter	3.55411e-05	0
d__Bacteria;p__Proteobacteria;c__Betaproteobacteria;o__Burkholderiales;f__Comamonadaceae;g__Brachymonas	3.55411e-05	0
d__Bacteria;p__Proteobacteria;c__Betaproteobacteria;o__Gallionellales;f__Gallionellaceae;g__unidentified_Gallionellaceae	3.55411e-05	0
d__Bacteria;p__Proteobacteria;c__Betaproteobacteria;o__Neisseriales;f__Neisseriaceae;g__Neisseria	2.13247e-05	1.42165e-05
d__Bacteria;p__Proteobacteria;c__Deltaproteobacteria;o__Myxococcales;f__Nannocystaceae;g__Nannocystis	2.84329e-05	7.10823e-06
d__Bacteria;p__Bacteroidetes;c__Bacteroidia;o__Bacteroidales;f__unclassified_Bacteroidales;g__unclassified_Bacteroidales	3.55411e-05	0
d__Bacteria;p__Actinobacteria;c__Actinobacteria;o__Actinomycetales;f__Dermacoccaceae;g__Dermacoccus	0	2.84329e-05
d__Bacteria;p__Actinobacteria;c__Actinobacteria;o__Actinomycetales;f__Pseudonocardiaceae;g__Prauserella	0	2.84329e-05
d__Bacteria;p__Firmicutes;c__Bacilli;o__Bacillales;f__Alicyclobacillaceae;g__Alicyclobacillus	0	2.84329e-05
d__Bacteria;p__Firmicutes;c__Clostridia;o__Clostridiales;f__Lachnospiraceae;g__Anaerostipes	0	2.84329e-05
d__Bacteria;p__Proteobacteria;c__Alphaproteobacteria;o__Rhodobacterales;f__Rhodobacteraceae;g__Albidovulum	0	2.84329e-05
d__Bacteria;p__Proteobacteria;c__Gammaproteobacteria;o__Xanthomonadales;f__Sinobacteraceae;g__unidentified_Sinobacteraceae	0	2.84329e-05
d__Bacteria;p__Verrucomicrobia;c__[Spartobacteria];o__[Chthoniobacterales];f__[Chthoniobacteraceae];g__DA101	0	2.84329e-05
d__Bacteria;p__Actinobacteria;c__Coriobacteriia;o__Coriobacteriales;f__Coriobacteriaceae;g__Slackia	7.10823e-06	2.13247e-05
d__Bacteria;p__Firmicutes;c__Bacilli;o__Bacillales;f__Staphylococcaceae;g__Salinicoccus	7.10823e-06	2.13247e-05
d__Bacteria;p__Cyanobacteria;c__Synechococcophycideae;o__Pseudanabaenales;f__Pseudanabaenaceae;g__Leptolyngbya	2.13247e-05	7.10823e-06
d__Bacteria;p__Proteobacteria;c__Betaproteobacteria;o__unidentified_Betaproteobacteria;f__unidentified_Betaproteobacteria;g__unidentified_Betaproteobacteria	2.13247e-05	7.10823e-06
d__Bacteria;p__Verrucomicrobia;c__[Spartobacteria];o__[Chthoniobacterales];f__[Chthoniobacteraceae];g__Candidatus_Xiphinematobacter	2.13247e-05	7.10823e-06
d__Bacteria;p__Acidobacteria;c__Sva0725;o__Sva0725;f__unidentified_Sva0725;g__unidentified_Sva0725	2.84329e-05	0
d__Bacteria;p__Actinobacteria;c__Actinobacteria;o__Actinomycetales;f__Dermabacteraceae;g__Dermabacter	2.84329e-05	0
d__Bacteria;p__Actinobacteria;c__Actinobacteria;o__Actinomycetales;f__Intrasporangiaceae;g__Tetrasphaera	2.84329e-05	0
d__Bacteria;p__Bacteroidetes;c__Bacteroidia;o__Bacteroidales;f__Rikenellaceae;g__Blvii28	2.84329e-05	0
d__Bacteria;p__Bacteroidetes;c__Bacteroidia;o__Bacteroidales;f__Rikenellaceae;g__unidentified_Rikenellaceae	2.84329e-05	0
d__Bacteria;p__Bacteroidetes;c__Flavobacteriia;o__Flavobacteriales;f__[Weeksellaceae];g__Cloacibacterium	2.84329e-05	0
d__Bacteria;p__Bacteroidetes;c__Flavobacteriia;o__Flavobacteriales;f__[Weeksellaceae];g__unclassified_[Weeksellaceae]	2.84329e-05	0
d__Bacteria;p__Chlorobi;c__Ignavibacteria;o__Ignavibacteriales;f__Ignavibacteriaceae;g__unidentified_Ignavibacteriaceae	2.84329e-05	0
d__Bacteria;p__Firmicutes;c__Bacilli;o__Bacillales;f__Listeriaceae;g__Listeria	2.84329e-05	0
d__Bacteria;p__Firmicutes;c__Bacilli;o__Bacillales;f__Paenibacillaceae;g__Cohnella	2.84329e-05	0
d__Bacteria;p__Firmicutes;c__Bacilli;o__Bacillales;f__Paenibacillaceae;g__unidentified_Paenibacillaceae	2.84329e-05	0
d__Bacteria;p__Firmicutes;c__Bacilli;o__Bacillales;f__Thermoactinomycetaceae;g__Thermoactinomyces	2.84329e-05	0
d__Bacteria;p__Firmicutes;c__Clostridia;o__Clostridiales;f__Clostridiaceae;g__Sarcina	2.84329e-05	0
d__Bacteria;p__Firmicutes;c__Clostridia;o__Clostridiales;f__Gracilibacteraceae;g__unidentified_Gracilibacteraceae	2.84329e-05	0
d__Bacteria;p__Firmicutes;c__Clostridia;o__Thermoanaerobacterales;f__unidentified_Thermoanaerobacterales;g__unidentified_Thermoanaerobacterales	2.84329e-05	0
d__Bacteria;p__Proteobacteria;c__Alphaproteobacteria;o__Rhizobiales;f__Methylocystaceae;g__Pleomorphomonas	2.84329e-05	0
d__Bacteria;p__Proteobacteria;c__Alphaproteobacteria;o__Sphingomonadales;f__unidentified_Sphingomonadales;g__unidentified_Sphingomonadales	2.84329e-05	0
d__Bacteria;p__Proteobacteria;c__Betaproteobacteria;o__Burkholderiales;f__unidentified_Burkholderiales;g__unidentified_Burkholderiales	2.84329e-05	0
d__Bacteria;p__Proteobacteria;c__Deltaproteobacteria;o__unidentified_Deltaproteobacteria;f__unidentified_Deltaproteobacteria;g__unidentified_Deltaproteobacteria	2.84329e-05	0
d__Bacteria;p__Proteobacteria;c__Epsilonproteobacteria;o__Campylobacterales;f__Helicobacteraceae;g__Sulfuricurvum	2.84329e-05	0
d__Bacteria;p__WS6;c__B142;o__unidentified_B142;f__unidentified_B142;g__unidentified_B142	2.84329e-05	0
d__Bacteria;p__Acidobacteria;c__Acidobacteria-6;o__unidentified_Acidobacteria-6;f__unidentified_Acidobacteria-6;g__unidentified_Acidobacteria-6	0	2.13247e-05
d__Bacteria;p__Acidobacteria;c__[Chloracidobacteria];o__RB41;f__unidentified_RB41;g__unidentified_RB41	0	2.13247e-05
d__Bacteria;p__Bacteroidetes;c__Bacteroidia;o__Bacteroidales;f__Rikenellaceae;g__Rikenella	0	2.13247e-05
d__Bacteria;p__Chloroflexi;c__TK10;o__AKYG885;f__Dolo_23;g__unidentified_Dolo_23	0	2.13247e-05
d__Bacteria;p__Firmicutes;c__Bacilli;o__Lactobacillales;f__Carnobacteriaceae;g__unidentified_Carnobacteriaceae	0	2.13247e-05
d__Bacteria;p__Firmicutes;c__Clostridia;o__Clostridiales;f__Eubacteriaceae;g__Acetobacterium	0	2.13247e-05
d__Bacteria;p__Firmicutes;c__Clostridia;o__Clostridiales;f__Lachnospiraceae;g__Butyrivibrio	0	2.13247e-05
d__Bacteria;p__Firmicutes;c__Erysipelotrichi;o__Erysipelotrichales;f__Erysipelotrichaceae;g__Clostridium	0	2.13247e-05
d__Bacteria;p__Gemmatimonadetes;c__Gemmatimonadetes;o__Gemmatimonadales;f__unidentified_Gemmatimonadales;g__unidentified_Gemmatimonadales	0	2.13247e-05
d__Bacteria;p__Gemmatimonadetes;c__Gemmatimonadetes;o__unidentified_Gemmatimonadetes;f__unidentified_Gemmatimonadetes;g__unidentified_Gemmatimonadetes	0	2.13247e-05
d__Bacteria;p__Proteobacteria;c__Gammaproteobacteria;o__Alteromonadales;f__Shewanellaceae;g__Shewanella	0	2.13247e-05
d__Bacteria;p__TM7;c__unidentified_TM7;o__unidentified_TM7;f__unidentified_TM7;g__unidentified_TM7	0	2.13247e-05
d__Bacteria;p__Proteobacteria;c__Alphaproteobacteria;o__Rhodospirillales;f__Rhodospirillaceae;g__unidentified_Rhodospirillaceae	7.10823e-06	1.42165e-05
d__Bacteria;p__Acidobacteria;c__[Chloracidobacteria];o__RB41;f__Ellin6075;g__unidentified_Ellin6075	2.13247e-05	0
d__Bacteria;p__Actinobacteria;c__Actinobacteria;o__Actinomycetales;f__Microbacteriaceae;g__Agromyces	2.13247e-05	0
d__Bacteria;p__Actinobacteria;c__Actinobacteria;o__Actinomycetales;f__Microbacteriaceae;g__Pseudoclavibacter	2.13247e-05	0
d__Bacteria;p__Actinobacteria;c__Actinobacteria;o__Actinomycetales;f__Nocardiaceae;g__Nocardia	2.13247e-05	0
d__Bacteria;p__Actinobacteria;c__Actinobacteria;o__Actinomycetales;f__Nocardioidaceae;g__Propionicimonas	2.13247e-05	0
d__Bacteria;p__Actinobacteria;c__Actinobacteria;o__Actinomycetales;f__Propionibacteriaceae;g__Tessaracoccus	2.13247e-05	0
d__Bacteria;p__Bacteroidetes;c__Cytophagia;o__Cytophagales;f__unclassified_Cytophagales;g__unclassified_Cytophagales	2.13247e-05	0
d__Bacteria;p__Bacteroidetes;c__[Saprospirae];o__[Saprospirales];f__Chitinophagaceae;g__Flavihumibacter	2.13247e-05	0
d__Bacteria;p__Bacteroidetes;c__[Saprospirae];o__[Saprospirales];f__Chitinophagaceae;g__unidentified_Chitinophagaceae	2.13247e-05	0
d__Bacteria;p__Chloroflexi;c__Anaerolineae;o__S0208;f__unidentified_S0208;g__unidentified_S0208	2.13247e-05	0
d__Bacteria;p__Cyanobacteria;c__Chloroplast;o__Chlorophyta;f__Chlamydomonadaceae;g__Acutodesmus	2.13247e-05	0
d__Bacteria;p__Firmicutes;c__Clostridia;o__Clostridiales;f__Ruminococcaceae;g__Anaerofilum	2.13247e-05	0
d__Bacteria;p__Firmicutes;c__Erysipelotrichi;o__Erysipelotrichales;f__Erysipelotrichaceae;g__Erysipelothrix	2.13247e-05	0
d__Bacteria;p__Proteobacteria;c__Alphaproteobacteria;o__BD7-3;f__unidentified_BD7-3;g__unidentified_BD7-3	2.13247e-05	0
d__Bacteria;p__Proteobacteria;c__Alphaproteobacteria;o__Rhizobiales;f__Hyphomicrobiaceae;g__Pedomicrobium	2.13247e-05	0
d__Bacteria;p__Proteobacteria;c__Alphaproteobacteria;o__Rhodobacterales;f__Hyphomonadaceae;g__Woodsholea	2.13247e-05	0
d__Bacteria;p__Proteobacteria;c__Betaproteobacteria;o__Burkholderiales;f__Alcaligenaceae;g__Sutterella	2.13247e-05	0
d__Bacteria;p__Proteobacteria;c__Betaproteobacteria;o__Tremblayales;f__Tremblayaceae;g__Tremblaya	2.13247e-05	0
d__Bacteria;p__Proteobacteria;c__Gammaproteobacteria;o__Pseudomonadales;f__Pseudomonadaceae;g__Serpens	2.13247e-05	0
d__Bacteria;p__Proteobacteria;c__TA18;o__PHOS-HD29;f__unidentified_PHOS-HD29;g__unidentified_PHOS-HD29	2.13247e-05	0
d__Bacteria;p__Tenericutes;c__Mollicutes;o__Mycoplasmatales;f__Mycoplasmataceae;g__Mycoplasma	2.13247e-05	0
d__Bacteria;p__Verrucomicrobia;c__[Pedosphaerae];o__[Pedosphaerales];f__auto67_4W;g__unidentified_auto67_4W	2.13247e-05	0
d__Bacteria;p__WPS-2;c__unidentified_WPS-2;o__unidentified_WPS-2;f__unidentified_WPS-2;g__unidentified_WPS-2	2.13247e-05	0
d__Bacteria;p__Actinobacteria;c__Actinobacteria;o__Actinomycetales;f__Propionibacteriaceae;g__Microlunatus	0	1.42165e-05
d__Bacteria;p__Actinobacteria;c__Actinobacteria;o__Actinomycetales;f__Streptomycetaceae;g__unclassified_Streptomycetaceae	0	1.42165e-05
d__Bacteria;p__Actinobacteria;c__Coriobacteriia;o__Coriobacteriales;f__Coriobacteriaceae;g__Adlercreutzia	0	1.42165e-05
d__Bacteria;p__Actinobacteria;c__Thermoleophilia;o__Solirubrobacterales;f__Solirubrobacteraceae;g__unclassified_Solirubrobacteraceae	0	1.42165e-05
d__Bacteria;p__Bacteroidetes;c__Bacteroidia;o__Bacteroidales;f__[Paraprevotellaceae];g__CF231	0	1.42165e-05
d__Bacteria;p__Bacteroidetes;c__Flavobacteriia;o__Flavobacteriales;f__[Weeksellaceae];g__Wautersiella	0	1.42165e-05
d__Bacteria;p__Bacteroidetes;c__unclassified_Bacteroidetes;o__unclassified_Bacteroidetes;f__unclassified_Bacteroidetes;g__unclassified_Bacteroidetes	0	1.42165e-05
d__Bacteria;p__Chloroflexi;c__Anaerolineae;o__Anaerolineales;f__Anaerolinaceae;g__Anaerolinea	0	1.42165e-05
d__Bacteria;p__Chloroflexi;c__Anaerolineae;o__SBR1031;f__oc28;g__unidentified_oc28	0	1.42165e-05
d__Bacteria;p__Chloroflexi;c__Chloroflexi;o__[Roseiflexales];f__[Kouleothrixaceae];g__unidentified_[Kouleothrixaceae]	0	1.42165e-05
d__Bacteria;p__Cyanobacteria;c__Oscillatoriophycideae;o__Oscillatoriales;f__Phormidiaceae;g__unidentified_Phormidiaceae	0	1.42165e-05
d__Bacteria;p__Firmicutes;c__Clostridia;o__Clostridiales;f__Symbiobacteriaceae;g__Symbiobacterium	0	1.42165e-05
d__Bacteria;p__Nitrospirae;c__Nitrospira;o__Nitrospirales;f__0319-6A21;g__unidentified_0319-6A21	0	1.42165e-05
d__Bacteria;p__Nitrospirae;c__Nitrospira;o__Nitrospirales;f__[Thermodesulfovibrionaceae];g__GOUTA19	0	1.42165e-05
d__Bacteria;p__Proteobacteria;c__Alphaproteobacteria;o__Rhizobiales;f__Brucellaceae;g__Ochrobactrum	0	1.42165e-05
d__Bacteria;p__Proteobacteria;c__Betaproteobacteria;o__Burkholderiales;f__Oxalobacteraceae;g__Massilia	0	1.42165e-05
d__Bacteria;p__Proteobacteria;c__Betaproteobacteria;o__Nitrosomonadales;f__Nitrosomonadaceae;g__Nitrosomonas	0	1.42165e-05
d__Bacteria;p__Proteobacteria;c__Gammaproteobacteria;o__Pasteurellales;f__Pasteurellaceae;g__Haemophilus	0	1.42165e-05
d__Bacteria;p__Proteobacteria;c__Gammaproteobacteria;o__Pseudomonadales;f__Pseudomonadaceae;g__unidentified_Pseudomonadaceae	0	1.42165e-05
d__Bacteria;p__Verrucomicrobia;c__[Pedosphaerae];o__[Pedosphaerales];f__unidentified_[Pedosphaerales];g__unidentified_[Pedosphaerales]	0	1.42165e-05
d__Bacteria;p__Gemmatimonadetes;c__Gemmatimonadetes;o__unclassified_Gemmatimonadetes;f__unclassified_Gemmatimonadetes;g__unclassified_Gemmatimonadetes	7.10823e-06	7.10823e-06
d__Bacteria;p__Acidobacteria;c__Acidobacteria-6;o__CCU21;f__unidentified_CCU21;g__unidentified_CCU21	1.42165e-05	0
d__Bacteria;p__Acidobacteria;c__Solibacteres;o__Solibacterales;f__unidentified_Solibacterales;g__unidentified_Solibacterales	1.42165e-05	0
d__Bacteria;p__Actinobacteria;c__Actinobacteria;o__Actinomycetales;f__Nocardiaceae;g__unidentified_Nocardiaceae	1.42165e-05	0
d__Bacteria;p__Actinobacteria;c__Thermoleophilia;o__Gaiellales;f__Gaiellaceae;g__Gaiella	1.42165e-05	0
d__Bacteria;p__Bacteroidetes;c__Bacteroidia;o__Bacteroidales;f__[Odoribacteraceae];g__Odoribacter	1.42165e-05	0
d__Bacteria;p__Bacteroidetes;c__Cytophagia;o__Cytophagales;f__Cyclobacteriaceae;g__unclassified_Cyclobacteriaceae	1.42165e-05	0
d__Bacteria;p__Bacteroidetes;c__Flavobacteriia;o__Flavobacteriales;f__Flavobacteriaceae;g__unclassified_Flavobacteriaceae	1.42165e-05	0
d__Bacteria;p__Bacteroidetes;c__Sphingobacteriia;o__Sphingobacteriales;f__Sphingobacteriaceae;g__Sphingobacterium	1.42165e-05	0
d__Bacteria;p__Bacteroidetes;c__[Saprospirae];o__[Saprospirales];f__unidentified_[Saprospirales];g__unidentified_[Saprospirales]	1.42165e-05	0
d__Bacteria;p__Chloroflexi;c__Anaerolineae;o__Ardenscatenales;f__Ardenscatenaceae;g__Ardenscatena	1.42165e-05	0
d__Bacteria;p__Chloroflexi;c__Anaerolineae;o__DRC31;f__unidentified_DRC31;g__unidentified_DRC31	1.42165e-05	0
d__Bacteria;p__Cyanobacteria;c__ML635J-21;o__unidentified_ML635J-21;f__unidentified_ML635J-21;g__unidentified_ML635J-21	1.42165e-05	0
d__Bacteria;p__Firmicutes;c__Clostridia;o__Clostridiales;f__Clostridiaceae;g__Alkaliphilus	1.42165e-05	0
d__Bacteria;p__Firmicutes;c__Clostridia;o__Clostridiales;f__Clostridiaceae;g__Oxobacter	1.42165e-05	0
d__Bacteria;p__Firmicutes;c__Clostridia;o__Clostridiales;f__Peptococcaceae;g__Desulfotomaculum	1.42165e-05	0
d__Bacteria;p__Firmicutes;c__Clostridia;o__Clostridiales;f__Veillonellaceae;g__G07	1.42165e-05	0
d__Bacteria;p__Firmicutes;c__Clostridia;o__Clostridiales;f__Veillonellaceae;g__Selenomonas	1.42165e-05	0
d__Bacteria;p__Firmicutes;c__Clostridia;o__Clostridiales;f__[Tissierellaceae];g__Tissierella_Soehngenia	1.42165e-05	0
d__Bacteria;p__Firmicutes;c__Erysipelotrichi;o__Erysipelotrichales;f__Erysipelotrichaceae;g__L7A_E11	1.42165e-05	0
d__Bacteria;p__NKB19;c__TSBW08;o__unidentified_TSBW08;f__unidentified_TSBW08;g__unidentified_TSBW08	1.42165e-05	0
d__Bacteria;p__OP11;c__WCHB1-64;o__d153;f__unidentified_d153;g__unidentified_d153	1.42165e-05	0
d__Bacteria;p__Planctomycetes;c__Planctomycetia;o__Pirellulales;f__Pirellulaceae;g__unidentified_Pirellulaceae	1.42165e-05	0
d__Bacteria;p__Proteobacteria;c__Alphaproteobacteria;o__Sphingomonadales;f__Erythrobacteraceae;g__unclassified_Erythrobacteraceae	1.42165e-05	0
d__Bacteria;p__Proteobacteria;c__Betaproteobacteria;o__Methylophilales;f__Methylophilaceae;g__unclassified_Methylophilaceae	1.42165e-05	0
d__Bacteria;p__Proteobacteria;c__Deltaproteobacteria;o__Desulfovibrionales;f__Desulfomicrobiaceae;g__Desulfomicrobium	1.42165e-05	0
d__Bacteria;p__Proteobacteria;c__Deltaproteobacteria;o__Myxococcales;f__Cystobacterineae;g__unidentified_Cystobacterineae	1.42165e-05	0
d__Bacteria;p__Proteobacteria;c__Gammaproteobacteria;o__Enterobacteriales;f__Enterobacteriaceae;g__Xenorhabdus	1.42165e-05	0
d__Bacteria;p__Proteobacteria;c__Gammaproteobacteria;o__Legionellales;f__Legionellaceae;g__Legionella	1.42165e-05	0
d__Bacteria;p__Proteobacteria;c__Gammaproteobacteria;o__Legionellales;f__Legionellaceae;g__unidentified_Legionellaceae	1.42165e-05	0
d__Bacteria;p__TM7;c__TM7-3;o__CW040;f__F16;g__unidentified_F16	1.42165e-05	0
d__Bacteria;p__Acidobacteria;c__Acidobacteriia;o__Acidobacteriales;f__Koribacteraceae;g__unidentified_Koribacteraceae	0	7.10823e-06
d__Bacteria;p__Acidobacteria;c__iii1-8;o__DS-18;f__unidentified_DS-18;g__unidentified_DS-18	0	7.10823e-06
d__Bacteria;p__Actinobacteria;c__Actinobacteria;o__Actinomycetales;f__Actinosynnemataceae;g__Lentzea	0	7.10823e-06
d__Bacteria;p__Actinobacteria;c__Actinobacteria;o__Actinomycetales;f__Pseudonocardiaceae;g__Sciscionella	0	7.10823e-06
d__Bacteria;p__Chloroflexi;c__Anaerolineae;o__unidentified_Anaerolineae;f__unidentified_Anaerolineae;g__unidentified_Anaerolineae	0	7.10823e-06
d__Bacteria;p__Chloroflexi;c__Gitt-GS-136;o__unidentified_Gitt-GS-136;f__unidentified_Gitt-GS-136;g__unidentified_Gitt-GS-136	0	7.10823e-06
d__Bacteria;p__Chloroflexi;c__TK10;o__B07_WMSP1;f__FFCH4570;g__unidentified_FFCH4570	0	7.10823e-06
d__Bacteria;p__Firmicutes;c__Clostridia;o__Clostridiales;f__Peptococcaceae;g__unidentified_Peptococcaceae	0	7.10823e-06
d__Bacteria;p__Gemmatimonadetes;c__Gemm-3;o__unidentified_Gemm-3;f__unidentified_Gemm-3;g__unidentified_Gemm-3	0	7.10823e-06
d__Bacteria;p__Gemmatimonadetes;c__Gemm-5;o__unidentified_Gemm-5;f__unidentified_Gemm-5;g__unidentified_Gemm-5	0	7.10823e-06
d__Bacteria;p__Gemmatimonadetes;c__Gemmatimonadetes;o__Gemmatimonadales;f__Ellin5301;g__unidentified_Ellin5301	0	7.10823e-06
d__Bacteria;p__OD1;c__unidentified_OD1;o__unidentified_OD1;f__unidentified_OD1;g__unidentified_OD1	0	7.10823e-06
d__Bacteria;p__OP11;c__OP11-4;o__unidentified_OP11-4;f__unidentified_OP11-4;g__unidentified_OP11-4	0	7.10823e-06
d__Bacteria;p__Planctomycetes;c__BD7-11;o__unidentified_BD7-11;f__unidentified_BD7-11;g__unidentified_BD7-11	0	7.10823e-06
d__Bacteria;p__Planctomycetes;c__Phycisphaerae;o__Phycisphaerales;f__unidentified_Phycisphaerales;g__unidentified_Phycisphaerales	0	7.10823e-06
d__Bacteria;p__Proteobacteria;c__Betaproteobacteria;o__Rhodocyclales;f__Rhodocyclaceae;g__Azospira	0	7.10823e-06
d__Bacteria;p__Proteobacteria;c__Deltaproteobacteria;o__Myxococcales;f__unclassified_Myxococcales;g__unclassified_Myxococcales	0	7.10823e-06
d__Bacteria;p__Proteobacteria;c__Gammaproteobacteria;o__Xanthomonadales;f__Xanthomonadaceae;g__Dokdonella	0	7.10823e-06
d__Bacteria;p__Spirochaetes;c__Spirochaetes;o__Spirochaetales;f__Spirochaetaceae;g__Treponema	0	7.10823e-06
d__Bacteria;p__TM7;c__unclassified_TM7;o__unclassified_TM7;f__unclassified_TM7;g__unclassified_TM7	0	7.10823e-06
d__Bacteria;p__Verrucomicrobia;c__Verruco-5;o__WCHB1-41;f__unidentified_WCHB1-41;g__unidentified_WCHB1-41	0	7.10823e-06
d__Bacteria;p__Actinobacteria;c__Actinobacteria;o__Actinomycetales;f__Pseudonocardiaceae;g__Pseudonocardia	7.10823e-06	0
d__Bacteria;p__Actinobacteria;c__Actinobacteria;o__Actinomycetales;f__Pseudonocardiaceae;g__unclassified_Pseudonocardiaceae	7.10823e-06	0
d__Bacteria;p__Armatimonadetes;c__[Fimbriimonadia];o__[Fimbriimonadales];f__[Fimbriimonadaceae];g__unidentified_[Fimbriimonadaceae]	7.10823e-06	0
d__Bacteria;p__Bacteroidetes;c__Sphingobacteriia;o__Sphingobacteriales;f__unidentified_Sphingobacteriales;g__unidentified_Sphingobacteriales	7.10823e-06	0
d__Bacteria;p__Chloroflexi;c__Anaerolineae;o__envOPS12;f__unidentified_envOPS12;g__unidentified_envOPS12	7.10823e-06	0
d__Bacteria;p__Cyanobacteria;c__Oscillatoriophycideae;o__Oscillatoriales;f__Phormidiaceae;g__Phormidium	7.10823e-06	0
d__Bacteria;p__Firmicutes;c__Bacilli;o__Bacillales;f__Staphylococcaceae;g__unclassified_Staphylococcaceae	7.10823e-06	0
d__Bacteria;p__Firmicutes;c__Clostridia;o__Clostridiales;f__[Tissierellaceae];g__Finegoldia	7.10823e-06	0
d__Bacteria;p__Firmicutes;c__Clostridia;o__Clostridiales;f__[Tissierellaceae];g__Sedimentibacter	7.10823e-06	0
d__Bacteria;p__Fusobacteria;c__Fusobacteriia;o__Fusobacteriales;f__Fusobacteriaceae;g__unidentified_Fusobacteriaceae	7.10823e-06	0
d__Bacteria;p__Proteobacteria;c__Betaproteobacteria;o__Burkholderiales;f__Oxalobacteraceae;g__Pseudoburkholderia	7.10823e-06	0
d__Bacteria;p__Proteobacteria;c__Deltaproteobacteria;o__GMD14H09;f__unidentified_GMD14H09;g__unidentified_GMD14H09	7.10823e-06	0
d__Bacteria;p__Proteobacteria;c__Gammaproteobacteria;o__HOC36;f__unidentified_HOC36;g__unidentified_HOC36	7.10823e-06	0
d__Bacteria;p__Proteobacteria;c__Gammaproteobacteria;o__Xanthomonadales;f__Xanthomonadaceae;g__Thermomonas	7.10823e-06	0

## Sheet: S3
Supplemental Table S3: Information of metabolites detected in different ion modes
Mode	Index	Compounds	NC1	NC2	NC3	WE1	WE2	WE3
T3_positive	MW0103076	Valproic acid	3487.24	13467.7	10412.2	6490.75	5803.31	10807.5
T3_positive	ZINC36242692	Desacetyluvaricin	19831.7	34079.2	33948.3	13634.4	1827.19	580.82
T3_positive	MEDP1592	Citicoline	3274.85	5378.82	30484.3	2721.07	16145.5	5583.11
T3_positive	MW0109780	3-Sulfopyruvic acid	27231.6	18672.9	16607.1	16967.6	3074.74	20502.1
T3_positive	MW0169549	Niacinamide	456505	379775	642842	501178	635202	249469
T3_positive	MEDP1031	1-Phenylethanol	6792.02	7175.69	6310.59	7278.01	7824.95	6605.34
T3_positive	MW0063766	alpha-Terpineol	1378.41	7436.64	7051.94	4845.88	5811.25	7931.34
T3_positive	MEDN0068	S-(5-Adenosy)-L-Homocysteine	17530	55198.8	47629.6	43695	44060.2	37034.6
T3_positive	MW0153279	Lysyl threonine	4627.85	6767.2	5258.79	2581.3	5102.14	480.88
T3_positive	MW0063421	Sanchinoside B1	6209.04	7478.45	7751.74	16541.2	15739.5	14595
T3_positive	MEDP0525	N-Acetyl-L-alanine	18141.4	40130.2	27610.3	29187	25014.4	38098.1
T3_positive	MW0115448	Trichloroethanol glucuronide	15669.7	14834.6	14925	15382.4	15230	14854.4
T3_positive	MW0114469	Fluoxetine glucuronide	6281.36	6238.03	921.25	7333.16	2771.35	5545.71
T3_positive	MW0131297	3-(4-bromophenyl)-7-hydroxy-4H-chromen-4-one	112134	30944.4	156233	28649	71106.1	78785.6
T3_positive	MW0009611	Pyridaben	8185.04	10350.7	8519.46	12689.3	18387.2	19780.1
T3_positive	MW0103343	2'-Deoxyguanosine	4404.42	2564.32	5955.92	4651	11091.9	5426.02
T3_positive	MW0012026	1-Palmitoyl-2-pyrenedecanoylphosphatidylcholine	77141.3	79277.9	70824.3	23958.2	50830.6	71176.9
T3_positive	MW0103332	2'-Deoxyadenosine	2831.04	3642.66	3018.24	3066.03	2605.06	2405.79
T3_positive	MW0006104	Avenanthramide-C methyl ester	43573.8	41418.7	41391.6	45562.4	49834.2	41576.8
T3_positive	MW0121252	5-Bromo-4-hexylpyrimidine	50038.1	50172.8	41126.9	75813.2	47344.4	67309.4
T3_positive	MW0002822	2-bromo-N-cyclopentyl-5-fluorobenzamide	8113.79	7167.51	18990.4	8163.47	9657.25	7813.52
T3_positive	MW0103351	2'-Deoxyuridine	945.08	3680.55	3394.13	3768.03	3820.05	1313.29
T3_positive	MEDP0403	Deoxycytidine	535504	611558	556311	609901	448464	567826
T3_positive	MW0009287	O-Toluidine	5604.14	4885.52	6594.86	4777.42	7880.36	6699.18
T3_positive	MW0122211	6-Hydroxynicotinonitrile	421211	233750	529132	191709	250084	290225
T3_positive	MW0006485	4'-Carbamoyl-[1,1'-biphenyl]-4-yl methyl(3-(pyridin-4-yl)benzyl)carbamate	501374	355754	477704	404571	573155	481835
T3_positive	MW0003591	(3,5-Dimethoxyphenyl)(4-methoxyphenyl)methanone	5965.39	7944.21	6251.47	7598.45	5317.09	5176.77
T3_positive	MW0145223	N-(2-hydroxyethyl-1,1,2,2-d4)-5Z,8Z,11Z,14Z-eicosatetraenamide	20378.7	16893.5	25813.1	14971.3	24945.8	23216.6
T3_positive	MW0138606	Kaempferol 3-(3'',6''-diacetyl-2'',4''-di-p-coumaroylrhamnoside)	1378.12	1573.26	3480.07	1694.79	2396.2	1286.12
T3_positive	MW0005423	5-(4-chlorophenyl)-N-(3,5-dimethoxyphenyl)furan-2-carboxamide	4645.74	4231.97	4424.02	4993.64	7225.18	6962.96
T3_positive	MW0111241	Palmitoleoyl Ethanolamide	12223.6	1849.68	14484.2	33547.8	6906.29	10204.4
T3_positive	MW0063564	C24:1 Sphingomyelin	11217.8	13884.6	17272.3	18393.3	39136.6	38511.2
T3_positive	MW0055261	C22 Sphingomyelin	369179	397842	414931	377183	397868	368090
T3_positive	MW0104690	2-Bromo-N-(tert-butyl)propanamide	31629.1	38055.7	12012.9	24473	4172.32	37875.6
T3_positive	FDATN00091	Ruxolitinib	19263.1	76807.6	98622.5	44467.3	32640.6	89108.4
T3_positive	MW0062212	Prostaglandin A1 ethyl ester	78567.6	46532.7	30792.8	74677.9	60111.9	32907.7
T3_positive	MW0110965	Cyclohexyl isocyanide	17009.9	13895.7	17707.3	19012.7	19759	19522.2
T3_positive	MW0111806	1D-myo-inositol 4,5-bisphosphate	160195	320776	158669	217494	117788	129352
T3_positive	MW0002605	2-[4-(4-Methylbenzenesulfonyl)piperazin-1-yl]pyridine-3-carbonitrile	187113	16347.1	2398.95	16736	6305.77	14113.7
T3_positive	MW0119794	4-(1-ethyl-3-methyl-1H-pyrazol-4-yl)-2-hydrazino-6-(trifluoromethyl)pyrimidine	174770	130362	133080	75258.9	92871.7	120900
T3_positive	MW0008647	N-[2-(4-Methoxyphenyl)ethyl]-3-methylbut-2-enamide	1454.67	4565.77	5638.58	3100.54	1890.13	5068.93
T3_positive	MW0015342	Prosta-5,13-dien-1-oic acid, 11-hydroxy-9,15-dioxo-, (5Z,8beta,11alpha,13E)-	4603.91	9116.55	14267.1	17235.6	9512.68	14544.4
T3_positive	MW0116980	Veliparib	25799.6	17169.7	29927.2	18052.4	25490.8	19642
T3_positive	MW0129649	1,2-di-O-sinapoyl-beta-D-glucose	22806.5	27072.7	8322.36	20688.5	13457.9	21563.1
T3_positive	MW0005550	5-Amino-2-(p-toluidino)benzenesulphonic acid	76543.1	86250.2	116476	124867	83196	129848
T3_positive	MW0147401	Chlorimuron-ethyl	2556.29	14646.2	17190.8	7034.72	16643.6	5752.91
T3_positive	MW0108884	Norbadione A	5740.42	7058.61	6627.76	9280.66	7458.96	2832.35
T3_positive	MW0103345	2'-Deoxyguanosine 5'-monophosphate	13888.2	15357.1	6535.05	19404.8	5284.57	13792.1
T3_positive	MW0164606	Amylose	14356.5	11055.8	11651.6	14673.9	14341.2	13598.4
T3_positive	MW0062136	(2R)-2-[(2R,3R,4S)-3,4-bis(2-hydroxyethoxy)oxolan-2-yl]-2-hydroxyethyl dodecanoate	46699.9	41037.1	50835.6	57418.8	50311.9	50929.4
T3_positive	MW0168225	2-Propenenitrile, polymer with ethenylbenzene	35786.1	36955.8	33680.9	32723.5	32060.8	32663.3
T3_positive	MW0009581	Pseudoephedrine	6980.69	6858.63	6536.84	7342.35	7421.16	6554.75
T3_positive	MW0132537	3,4,5-Trimethoxycinnamic acid	23037.1	26691.9	21868.4	18698	27648	22580.7
T3_positive	MW0015395	9S-HOTrE	8312.21	7647.98	11267.2	17337.4	9651.93	7302.13
T3_positive	MW0157181	Spirolucidine	2041.98	1223.17	1555.23	1595.17	2364.73	1894.73
T3_positive	MW0054321	Leukotriene B4-3-aminopropylamide	8302.82	11417.2	17330.3	31512	19868.9	16190.1
T3_positive	MEDN0362	LPE(18:1/0:0)	8056.18	3642.07	8254.67	7150.23	11916.1	4294
T3_positive	MW0106353	Dacarbazine	2921.26	1793.45	2606.1	2420.47	2356.43	1839.2
T3_positive	MW0110590	1,2-bis(Heptanoylthio)glycerophosphocholine	1154.35	638.65	1709.26	3299.57	3559.45	5533.35
T3_positive	MW0007592	Mesalazine	73249.5	70081.4	69327.4	81049.1	75353.1	76958.9
T3_positive	MW0003901	3'-Carbamoyl-biphenyl-3-yl-undecynecarbamate	6388.66	18596.4	35783.1	34997.7	2309.65	17857.2
T3_positive	MW0010033	4-Formyl-2-methoxyphenyl acetate	2417.14	5741.71	5256.89	4796.17	5571.77	7525.71
T3_positive	MW0009449	Phthalic acid	23414.4	22227.8	24209.4	78701.4	37990.1	46800.1
T3_positive	MW0154784	O-Toluenesulfonamide	3967.36	4657.1	8595.93	4481.64	7388.13	5480.79
T3_positive	MEDP1658	LPC(O-18:1)	420.15	1418.66	10461.6	2249.63	7354.3	1690.41
T3_positive	MW0155636	PM-toxin B	5942.27	8870.65	9491.04	28129.5	28583.6	27621.3
T3_positive	MW0106072	Butanoic acid, 4-((1,2-dioxohexadecyl)amino)-, ethyl ester	1953.92	1684.56	2260.96	2783.85	2048.46	3869.03
T3_positive	MEDP1982	2-Methyl-1-pyrroline	1411.39	3099.71	2651.93	3353.87	3713.58	2684.26
T3_positive	MW0110189	Tyr-Asp	611.12	788.21	1635.2	1230.93	2395.17	908.53
T3_positive	ZINC95909824	Bis-5,5-nortrachelogenin	388.4	981.37	610.83	1074.62	772.67	624.9
T3_positive	MW0115489	Xylitol	58273.8	47316.7	43247.2	58572.4	53240.8	65443.7
T3_positive	MW0106005	Benazepril	24090.6	22279.8	23524.1	37171.8	45397.8	40973.6
T3_positive	MW0124605	2-(3-Methoxyphenyl)-1-(1-pentyl-1H-indol-3-yl)ethanone	43494.8	52352	44604.9	57292.8	37591.9	46007
T3_positive	FDATN00910	Ciloxan	842.55	1768.63	2380.53	3168.98	1379.42	1688.03
T3_positive	MW0012936	1-Oleoyl-2-acetyl-sn-glycerol	2039.5	1892.12	2251.26	2610.36	5999.95	3485.64
T3_positive	FDATN00825	Cefodizime sodium	33477.9	22087.4	6874.16	26575.4	13054.8	24507.9
T3_positive	MW0102962	Trihydroxycoprostanoic acid	3299.94	2770.9	2648.94	3341.51	3060.4	2729.65
T3_positive	MW0119865	4-(3,4-Dichlorophenyl)-2-hydrazino-6-(trifluoromethyl)pyrimidine	170944	140275	174454	106334	188381	142817
T3_positive	MW0155541	Vitamin K1 2,3-epoxide	1526.95	1485.84	4820.04	3261.46	4611.13	1311.62
T3_positive	MW0125188	Mirtazapine	64153.5	69893.9	72629.4	103795	60992.4	116371
T3_positive	MW0116432	1-(4-Fluorophenyl)-3-(trifluoromethyl)-1H-pyrazol-5-ol	3095.43	1415.23	6248.98	1464.18	1567.78	3339.56
T3_positive	FDATP01995	Rilmenidine phosphate	4224.04	4005.4	4292.24	4784.91	4433.38	4760.24
T3_positive	MW0127378	Phenol, 2,2'-thiobis[4-chloro-6-nitro-	13941.1	13874.8	12316.2	20853.2	19251.4	21583.6
T3_positive	MEDP1904	LPE(18:2/0:0)	26352.1	22087.7	44157.7	63247.3	44178.2	32263.1
T3_positive	MW0103590	Guanosine-5'-monophosphate	8503.29	1815.91	44692.6	371.24	16446.3	8156
T3_positive	MW0008791	2-(acetylsulfamoyl)benzoic Acid	1170.88	5703.25	3275.17	2334.86	4671.99	1476.98
T3_positive	MW0146820	Boldenone	15243.1	15875.1	14195	13543.5	11577.4	13345.4
T3_positive	MEDL01942	Dibutyl phthalate	138120	185586	152453	242257	435831	332951
T3_positive	MW0006842	Diisobutyl phthalate	82775.9	58179.3	75928.4	86268	58932.8	82090.4
T3_positive	MW0055405	N-Palmitoyl Taurine	37356.4	65056.5	40910.5	25717.6	29715.5	44874.4
T3_positive	MW0004446	4,4'-Methylenebis(2-methylaniline)	22279.3	22902.3	24958.9	30883.6	19150.8	37987.9
T3_positive	MW0142730	3,6-Diamino-10-methylacridinium	18885.8	22404.5	24222	35012.8	26879.5	25057
T3_positive	MEDP1406	Carnitine C14:1	12024.2	28084.5	4676.04	28485.9	4832.15	27186
T3_positive	MW0150710	HC-Toxin	5582	10601.7	5112.2	6090.34	9052.1	10435
T3_positive	MW0141787	1-Methylphenanthrene	117173	116136	108897	122557	122961	113597
T3_positive	MEDP0250	Riboflavin	1829.89	1000.36	3654.75	2010.81	3363.62	911.45
T3_positive	MW0126754	Theobromine	1369.01	1065.24	3253.73	986.23	5378.17	1448.31
T3_positive	MW0049216	Deoxycholic acid	4198.53	1867.5	1414.71	3979.69	865.7	3287.19
T3_positive	MW0141099	1,2-Didecanoylglycerol	664551	616531	612637	141119	277353	291364
T3_positive	MW0142688	3,4-Dihydroxyphthalic acid	3273.04	3252.82	3684.82	3940.07	3553.07	3735.39
T3_positive	MW0000420	Ranitidine	8547.83	10553.1	14976.1	9378.75	30523.3	9998.06
T3_positive	MW0007370	Inabenfide	8836.5	8489.83	6823.08	8231.31	10804.3	9852.44
T3_positive	MW0124391	Imidazole-4-methanol	7951.83	12055.3	12295.9	10326.5	6767.18	18246.2
T3_positive	MW0158862	Uvaricin	30640.9	31280.9	29883.2	20720.8	12579.7	8723.98
T3_positive	MW0108296	Methyl dihydrogen phosphate	7432.22	6267.93	501.03	7507.72	969.81	6742.82
T3_positive	MW0155480	Phenolphthalin	2948.35	1455.54	3193.99	738.31	2531.2	2224.97
T3_positive	MW0017091	Cholic acid	6330.53	3436.56	4223.44	17376.5	2128.96	4162.75
T3_positive	ZINC28568062	Helicide	699.52	515.62	6753.68	660.56	2123.95	595.71
T3_positive	MW0004534	4-Biphenyl-4-yl-2-methyl-but-3-yn-2-ol	789.82	1102.04	2351.04	1212.42	2226.05	657.32
T3_positive	MW0143193	4,4-Difluoro-17beta-hydroxy-17alpha-methyl-androst-5-en-3-one	35584.3	48851.8	56533.1	69233.6	34428	26370.7
T3_positive	MW0054287	Lathosterol	153952	54856.8	28298	2137.63	1920.67	15839.3
T3_positive	MW0105760	Artemisyl propionate	46230.6	132503	144598	87304	76553.9	155061
T3_positive	MW0006394	2,2-Bis(4-hydroxy-3-methylphenyl)propane	1922.46	4184.12	1755.18	5049.54	4399.92	3257.97
T3_positive	MW0109041	Pantothenic acid	103234	32588.5	65556.2	116552	70647.3	48323.8
T3_positive	MW0116383	1-Phthalazinamine, N-(3-chlorophenyl)-4-phenyl-	56158.2	65638.3	71507.6	63610.5	76618.6	57349
T3_positive	MW0006791	Diclofenac diethylamine	33411.5	23696.9	41438.4	15476.8	25933.4	25118.1
T3_positive	MW0110614	1-Amino-propan-2-ol	130400	191675	195815	185506	134282	293101
T3_positive	MEDP0827	Isophorone	65986.8	67648.3	61636.8	71061.5	73853.2	64196.3
T3_positive	MW0116986	Cetylpyridinium	3128.79	1304.08	1259.65	4438.82	5803.63	1089.03
T3_positive	MW0120184	4-Amino-2-(trifluoromethyl)pyrimidine-5-carboxylic acid	395716	364833	142656	256774	95286.2	319403
T3_positive	MW0013392	2-Aminohexadecanoic acid	1798.94	1485.58	1216.31	1500.92	1752.17	1569.01
T3_positive	MW0053738	Glyceryl behenate	87133.2	104640	146143	51227.6	81657.8	67546.7
T3_positive	MEDL02675	Anaxagoreine	60284	51589.1	51643.8	66580.7	97129.1	62268.2
T3_positive	MW0007745	Methyl 4-bromo-2-(methylsulfonyl)benzoate	13271.5	13894.6	11161	21719.2	18504	20958.9
T3_positive	MW0004453	1,2-Benzenedicarboxylic acid, 4,4'-oxybis-	13762	11576.3	29125.2	12138.7	16136.3	12036.3
T3_positive	MW0106168	Citric acid	11010.1	7646.35	7947.05	10344	8637.05	8136.32
T3_positive	MW0106413	Dicyclomine	1338.57	1229.59	826.56	2963.68	3136.21	2579.56
T3_positive	MEDP1348	LPC(16:1/0:0)	19555.2	10571.3	34547.1	9940.93	28853.7	7331.47
T3_positive	MW0126241	Promethazine sulfoxide	3370.53	3527.1	4507.61	3911.75	5950.99	3881.08
T3_positive	MW0111287	Sphinganine	59384.3	54383.3	55800.7	54315.8	68146.4	56197.8
T3_positive	MW0113921	Altanserin	3563.28	3497.14	3012.46	3916.41	4170.63	2982.89
T3_positive	MW0061634	Physalin K	6972.74	10577.4	6722.82	9074.17	8429.27	8411.99
T3_positive	MW0123165	Bromothymol blue	83192.6	85527	69462.9	87316.6	97813.5	109096
T3_positive	MEDP1100	2-Aminomethylpyrimidine	546083	390325	369663	576772	303731	395265
T3_positive	MW0143235	4-[2,2-Dichloro-1-(4-methoxyphenyl)ethenyl]phenol	3563.91	3675.13	3555.26	4081.81	4721.62	4183.2
T3_positive	MW0169283	2-Amino-1-phenylethanol	417578	502991	366174	476194	301573	334413
T3_positive	MW0159781	Dibasic sodium phosphate	92133.1	87065.5	100655	58961.2	120054	123016
T3_positive	MW0113916	Alpha-Phosphoribosylpyrophosphoric Acid	3364.93	11650	18463.3	6491.5	18027.1	4994.72
T3_positive	MW0111339	Trimethylamine	3673.54	3770.68	3775.93	4549.45	2439.2	3502.84
T3_positive	MW0118442	2-Chloro-6-fluoroquinoline-3-carbaldehyde	8190.29	3699.92	2426.59	2872.58	1355.28	5491.46
T3_positive	MEDP1684	Leu-Leu-Phe	1277.3	5091.18	7274.23	7884.78	4828.71	9623.06
T3_positive	MEDN1302	1D-myo-inositol 1,4-bisphosphate	18825.6	34919.1	10254.7	23049.4	9390.83	16803.8
T3_positive	MW0012952	1-O-Octadecyl-SN-glycero-3-phosphocholine	9383.19	4009.53	1858.34	2858.2	8221.41	7182.94
T3_positive	MW0013385	LPC(O-16:0/2:0)	908.97	2932.25	6927.59	4863.14	10570.7	4452.73
T3_positive	MW0114593	Hexapropylene glycol	7263.89	7739.04	6563.38	7373.55	7009.92	10387.2
T3_positive	MW0123817	Enoxacin	8804.03	3680.32	3145.2	6351.88	7952.41	5459.4
T3_positive	MW0143071	N-Nitrosothiazolidine	118651	135599	275201	161326	254261	157659
T3_positive	MW0009985	Trimethoprim	12047.9	15153	8353.88	10992.9	5017.66	10577.4
T3_positive	MW0062148	[2-[(8S,9S,10R,11S,13S,14S,17R)-17-ethoxycarbonyloxy-11-hydroxy-10,13-dimethyl-3-oxo-7,8,9,11,12,14,15,16-octahydro-6H-cyclopenta[a]phenanthren-17-yl]-2-oxoethyl] propanoate	2036.19	3027.84	2168.48	3256.47	2466.44	2107.79
T3_positive	MW0132744	Sinapic acid	461742	438274	190978	329449	117270	372821
T3_positive	MW0125979	Omeprazole	21103.1	13626.8	18364.3	15625.8	24257.9	15356.5
T3_positive	FDATP00279	Fenticonazole nitrate	7023.87	14343.8	29453.2	4754.13	23077.1	5085.71
T3_positive	MW0110276	Tyr-Ala	1367.43	1555.56	2592.78	4784.33	3789.29	2241.35
T3_positive	MW0124275	Guanine	9424.6	14024.1	42094.9	16644.3	24362.8	12239.2
T3_positive	MW0169458	Melatonin	6366.41	7552.35	7453.38	7895.69	8403.59	7423.52
T3_positive	MW0107902	L-Leucyl-L-alanine	37022.3	48364.8	35399.5	48622.1	34294.2	29125.7
T3_positive	MW0013300	24-epi-Brassinolide	4639.57	3834.09	4926.07	4573.01	3383.09	7017.13
T3_positive	MW0144117	9,11-methane-epoxy Prostaglandin F1alpha	465.75	1049.56	2847.52	5884.08	7854.72	6997.72
T3_positive	MW0137884	Dehydrocarpaine I	2956.98	2626.07	848.3	5647.82	1525.36	5586.51
T3_positive	MW0115753	6-[5-(2-Oxo-hexahydro-thieno[3,4-D]imidazol-4-YL)-pentanoylamino]-hexanoic acid	14461.7	6464.51	22995.2	12457.2	9416.37	918.23
T3_positive	MW0107960	L-Threonine	7791.03	4958.56	5314.22	4011.75	5294.24	5901.99
T3_positive	MW0118224	2-Amino-4,6-dimethylpyridine-3-carboxamide	8496.36	6807.37	7545.72	4517.66	6230.05	8272.07
T3_positive	MW0152801	Lucidine B	20274.5	15999	18894.7	9380.75	4690.78	6601.22
T3_positive	MW0061822	Pinane Thromboxane A2	888889	904554	929926	993523	982862	905663
T3_positive	MW0012857	1-Methyluric acid	3151.97	1358.77	4529.18	980.4	1692.91	1514.3
T3_positive	MW0011245	(3E,5Z)-3,5-Octadien-1-ol	3382.97	3989.61	5169.81	4766.47	5627.42	4632
T3_positive	MW0125928	1-Methyl-6-oxo-1,6-dihydropyridine-3-carboxamide	4084.36	3749.37	6149.18	5395.81	5786.89	3149.64
T3_positive	MW0105888	Asparagine	18121.5	16743.4	15799.5	19084.9	19591	17359.2
T3_positive	MW0159685	Glutathione	436115	376499	392643	550868	1.12184e+06	770627
T3_positive	MEDP0514	Thiamine	6524.09	6626.45	3824.8	7035.37	3305.68	7351.36
T3_positive	MW0012919	LPE(18:0/0:0)	5261.06	3635.05	6602.39	8182.04	9505.54	10238.5
T3_positive	MW0116580	1,2,4-Triazolo[4,3-a]pyridin-3(2H)-one	18463	16504.7	12419.8	21806.6	19490.8	15940.5
T3_positive	MW0008745	N,N'-(1,3-Phenylene)dimethanesulfonamide	7163.6	6872.31	4676.59	10919.3	7857.35	9833.64
T3_positive	MW0016251	Butaprost	2861.49	6202.54	1130.26	4828.03	2869.15	4898.52
T3_positive	MW0127047	Gamma-Caprolactone	47342.5	45621.3	43167.8	53145.3	48619.4	48051.8
T3_positive	MW0142831	3beta-Cyclopentyl-5alpha-androstan-17beta-ol	39762.9	36809.4	36317	47311.2	43865.9	46747.9
T3_positive	MW0008738	1-(5-Ethylsulfanyl-1,3,4-thiadiazol-2-yl)-3-phenylurea	5521.06	4933.74	3721.95	4577.67	5383.45	5160.55
T3_positive	MW0102909	trans-Vaccenic acid	20670.5	10497.3	6638.86	5196.3	6799.64	6186.49
T3_positive	MW0122850	Ampicillin	16495.1	20880.7	19110.5	18923.4	18559.2	11883
T3_positive	MW0152043	Kolaflavanone	5794.07	5877.17	4939.77	4733.37	4091.94	1434.39
T3_positive	MW0107794	Leu-Gly	9633.29	10900.5	8494.95	14927.6	9800.13	7555.88
T3_positive	MW0104900	3,3,3-Trifluoro-2-hydroxypropanoic acid	11137.3	11495.4	23420.7	13388.4	23594.3	12484.5
T3_positive	MW0139282	Pentamycin	9019	9852.5	4666.24	8310.08	3339.28	8432.2
T3_positive	MW0142669	3,4-Didehydrorhodopin	61444.9	97257.8	42016	30190.3	30677.7	29644.8
T3_positive	MW0055023	alpha-Glyceryl linoleate	640094	561001	563453	296287	304985	328575
T3_positive	FDATN00308	Sodium 3-(3,4-dihydroxyphenyl)-2-hydroxypropanoate	4313.52	4796.4	10699.5	5047.44	9721.27	4771.82
T3_positive	ZINC14438713	cis-3-Hexenyl tiglate	6726.48	24053.6	28007.8	15064.9	15459.2	28813.4
T3_positive	MEDP0541	δ-Valerolactam	1.31584e+06	2.39139e+06	2.07143e+06	1.68545e+06	1.69616e+06	2.43577e+06
T3_positive	MEDP0322	L-Homoserine	3889.05	3172.89	1301.9	1948.88	2062.17	3447.09
T3_positive	MW0052382	Cyclohexanol, 4-methyl-3-[(2E)-2-[(1R,3aS,7aR)-octahydro-7a-methyl-1-[(1R,2E,4R)-1,4,5-trimethyl-2-hexen-1-yl]-4H-inden-4-ylidene]ethylidene]-, (1S,3E,4S)-	5507.47	1770.86	6336.84	712.5	3268.19	4486.51
T3_positive	MEDP1847	5-Hydroxymethyl-2-furancarboxaldehyde	4862.94	3661.4	4633.64	3618.38	3113.44	3130.64
T3_positive	MW0109620	Ser-Leu	4565.76	6800.59	10089.8	7498.7	9142.09	6177.36
T3_positive	MEDP2239	(S)-Acenocoumarol	41858.3	44866.2	41591.1	43002.9	45715.2	40404.6
T3_positive	FDATN00822	Propacetamol hydrochloride	14580.2	24440.2	16805.2	14510	17795.3	13975.5
T3_positive	MW0105371	7-(Difluoromethyl)-5-methyl-4,5,6,7-tetrahydro-[1,2,4]triazolo[1,5-a]pyrimidine-2-carboxylic acid	1937.63	2527.21	2260.56	2495.6	2568.82	1637.34
T3_positive	MEDP1228	Heterodendrin	42564.4	46561.3	34829.2	36508.3	59387	34824.9
T3_positive	MW0140440	N-(3-phenyl-1H-1,2,4-triazol-5-yl)urea	81920.6	81776.4	208601	105109	177590	100030
T3_positive	MW0121889	6-Amino-1,3-dimethyl-5-nitrosouracil	2581.9	3078.81	1405.54	3370.08	2373.09	3095.37
T3_positive	MW0123478	Cyromazine	3411.73	6231.89	9968.87	10014	6698.27	8449.03
T3_positive	MW0105302	5-Aminopentanoic acid	44116.5	59463.1	62133.5	45824.8	44835.5	80508.4
T3_positive	MW0123463	Cycloheximide	6348.45	8669.89	26153.5	7813.8	29329.6	19362.6
T3_positive	MW0110865	Uracil mustard	16031	14229.4	19797	10298.4	13653.1	5903.29
T3_positive	MW0126333	Pyridoxal	3606.46	2920.73	2760.94	3613.36	4616.16	3302.97
T3_positive	MW0009543	Tyrphostin AG 1024	11980.2	9105.99	31576.9	8836.39	20146.4	10563.2
T3_positive	MW0004669	Aminosalicylic Acid	215250	198212	194871	223118	232464	208262
T3_positive	MEDN0479	4-Methylvaleric Acid	14538.8	14605.9	12665.9	13941.4	15028.9	19569.3
T3_positive	MW0103635	Nicotinic acid adenine dinucleotide	36762.8	15117.3	67066	18095.9	26307.3	24159.2
T3_positive	ZINC1747831	Benzenepropanenitrile	3129.16	2994.93	2813.69	3019.27	2824.42	3277.94
T3_positive	MEDP1600	4-Propylphenol	37800.8	31220.3	37611.9	30315.5	37730.3	34103.7
T3_positive	MW0121668	5-Nitro-2-furoic acid	2278.11	1706.82	3514.87	1588.17	2236.13	3092.09
T3_positive	MW0110905	Altretamine	18442	20621.2	18150	17249.5	23070.3	21771.5
T3_positive	MW0156578	Scutianine F	4785.26	4887.33	1920.23	8282.14	2078.38	6067.06
T3_positive	MEDP1136	D-Fructose-6-phosphate	9623.16	46428.9	1101.56	25220.5	51781.8	16157.4
T3_positive	MW0003586	3,4,5-Trimethoxyphenol	21134.3	29247.1	13686.9	16071.1	14206.2	12129.5
T3_positive	MW0013259	21-Deoxycortisol	11632.6	113051	19583.2	12873.9	9635.28	13551.2
T3_positive	MEDL01931	Alternariol	5783.86	6674.05	5371.64	5630.2	4787.46	4900.86
T3_positive	MW0115498	Zomax	2839.88	5575.38	25397.3	3809.86	23777.7	3566.27
T3_positive	MW0116515	1-(4-Fluorophenyl)piperazine dihydrochloride	70505.2	86245.7	75337.2	81585.5	62623.8	73145.6
T3_positive	MW0012519	16,16-Dimethyl-pgd2	11249.1	14458.6	10548.4	16138	14027.6	14131.7
T3_positive	MW0107840	Leucylproline	5051.52	6531.2	3548.68	8544.28	1297.27	5498.55
T3_positive	MEDP0129	Phenethylamine	7230.43	6593.63	6625.84	7364.32	7144.82	7198.99
T3_positive	MW0157047	Shikimate-3-phosphate	3055.5	1566.98	7554.81	866.36	3488.88	2984.36
T3_positive	MW0126835	Tozasertib	10785.5	21555.4	19462.5	23456	19703.7	22257.3
T3_positive	MW0147359	Chartreusin	4821.91	7634.47	7868.31	6621.97	7755.25	4329.5
T3_positive	MW0004423	Usaf K-1357	5909.81	5116.46	1613.74	5810.25	2719.71	1891.76
T3_positive	MW0148485	Isorescinnamine, dihydro-	452.59	824.49	2177	2255.48	3095.61	2460.35
T3_positive	FDATP01308	Berberine sulfate	10628.9	16090.7	6782.9	10619.2	1348.5	1551.54
T3_positive	MW0161495	Ginsenoside Rh1	3303.99	4561.22	5792.75	14158.3	10768.2	30951.1
T3_positive	MW0141958	2,3,3-Triphenylacrylonitrile	8308.95	12607.9	7070.18	8534.43	8836.84	7900.76
T3_positive	MW0109196	L-Phenylalanine	7928.69	9729.17	9622.95	7656.31	7709.14	5888.67
T3_positive	MW0108213	Methionine	23892.6	23705.9	27316.4	37492.8	15456.5	16922
T3_positive	pme3174	Cytidine-5'-monophosphate	1452.64	2364.6	3045.18	2944.38	7225.43	2786.6
T3_positive	MW0156069	Procaterol hydrochloride hemihydrate	86211.2	95738.6	80151.6	73105.8	67926.4	75565.8
T3_positive	MW0053898	Palmitaldehyde	1874.14	1553.4	554.08	2373.72	1056.36	2723.92
T3_positive	MEDP0513	Palmitic amide	633.88	1083.9	1635.23	3790.52	4284.61	4933.81
T3_positive	MW0127191	1-Isothiocyanatopentane	2826.19	4602.55	3973.02	4703.92	2517.86	2971.06
T3_positive	MW0125399	Benzothiazol-2-yl-(4-chloro-phenyl)-amine	1029.61	3504.71	8978.07	4260.59	8867.99	3476.9
T3_positive	MW0008327	1-(4-Chlorophenyl)-3-(pyridine-4-carbonylamino)urea	4185.55	3876.15	5705.84	4315.83	9170.62	6723.63
T3_positive	MW0106702	Filfiline	145437	94214.1	49987	61143.2	60481.3	60264.8
T3_positive	MW0011909	2,3-Bis[[(Z)-octadec-9-enoyl]oxy]propoxy-(2,3-dihydroxypropoxy)phosphinic acid	8913.45	10573.8	5429.93	4776.21	7225.45	4899.85
T3_positive	MW0056748	N-Palmitoylsphingomyelin	199580	67369.5	55310.2	71174.4	42496.1	33112
T3_positive	MW0106032	L-3-Cyanoalanine	19206.7	24600.1	22698.3	17461	11884.7	22297.6
T3_positive	MW0052448	Docosahexaenoic acid	4621.98	16108.4	11962.1	17486.3	23077.2	21641.5
T3_positive	MW0063844	TG(10:0/10:0/10:0)	508686	537379	240907	293401	330058	375630
T3_positive	MW0133346	4-Dimethylaminocinnamaldehyde	22977.7	12657.4	12177.9	14162.4	17752	6203.01
T3_positive	MW0147897	Cyanidin 3-rutinoside-5-glucoside	7981.14	13258.9	18632.4	17860.3	5681.08	9191.38
T3_positive	MW0157509	Thioacetamide	3303.74	4174.74	3967.99	3645.15	3551.43	4107.05
T3_positive	MEDP0125	Choline	35644.3	32674.5	32144.7	35626	38487.7	39793.9
T3_positive	MW0006930	Dopamine	9029.3	6762.73	6120.96	8670.05	5675.72	6170.99
T3_positive	MW0169046	Deethylatrazine	1830.08	5177.9	5771.62	2454.26	2647.93	5223.56
T3_positive	MW0003649	3,4-Dimethylbenzoic acid	9852.7	9392.65	8907.98	9654.36	11886.5	9097.42
T3_positive	MW0053796	Grewinol	1786.12	2143.29	2113.38	2585.12	2540.6	2340.9
T3_positive	MW0110710	DL-Alaninol	4840.96	19531	30596.8	7635.27	10026.4	33725.8
T3_positive	MEDP0545	2-Pyrrolidinone	45054.4	67695	61895.9	52215.2	49744.7	75139.2
T3_positive	MW0104284	N-Methylhydantoin	9.11587e+06	1.13313e+07	6.87342e+06	8.20818e+06	9.9673e+06	1.02418e+07
T3_positive	MW0104770	2-Hydroxycinnamic acid	61491.8	71438.8	59114.5	86690.4	46593	57726.7
T3_positive	MW0121872	6-[2-[5-chloro-2-[(2,4-difluorophenyl)methoxy]phenyl]-1-cyclopentenyl]pyridine-2-carboxylic Acid	397912	28828	66138.6	38779	75229.8	110440
T3_positive	MW0014716	5beta-Cholestane-3alpha,7alpha,12alpha,25,26-pentol	3964.6	2975.43	4238.31	2903.45	4406.65	6123.19
T3_positive	MW0142817	3beta-(1-Pyrrolidinyl)-5alpha-pregnane-11,20-dione	1159.14	966.65	626.67	888.1	1385.47	639
T3_positive	MW0169632	Paraxanthine	115706	113278	108397	123841	125873	120998
T3_positive	MADP0537	cyclic di-GMP	9657.34	4991.05	25986.2	3207.66	14413.4	7869.19
T3_positive	MW0003999	3-Formylsalicylic acid	160286	158872	160385	193326	185170	141349
T3_positive	MW0153835	Methylene blue	9824.35	2510.93	30345.4	5005.53	29579.5	4632.28
T3_positive	MW0103478	Adenosine monophosphate	20334.9	252718	70129.6	17317.3	156807	17790.3
T3_positive	FDATN01468	Trilithium citrate tetrahydrate	10673.1	7223.39	6314.21	8307.03	4812.22	9969.91
T3_positive	MW0110745	2-Hexadecanoylthio-1-ethylphosphorylcholine	41563.6	38766.7	42397.9	45909.6	57310.3	57728.1
T3_positive	MW0054285	Latanoprost ethyl amide	2844.65	5741.84	1859.78	5243.2	601.16	9186.33
T3_positive	MW0106155	cis-2-Methylaconitate	3711.58	3805.81	2173.91	638.92	3259.87	641.72
T3_positive	MW0142425	2-Hydroxyisophthalic acid	4584.23	4879.93	5048.44	3508.4	5096.84	3914.86
T3_positive	MW0000982	[Benzyl(phosphonomethyl)amino]methylphosphonic acid	805.43	317.79	630.14	565.39	462.74	681.62
T3_positive	MW0017086	Cholesteryl acetate	3851.32	11895.5	2629.38	7292.45	4466.59	10671.8
T3_positive	MW0109774	Suberylglycine	1868.01	1381.01	1854.14	1582.18	2551.23	1460.89
T3_positive	ZINC895703	D-Homocysteine	26336.3	25840.1	23211.7	25826.7	27108.5	28339.1
T3_positive	MW0103715	Zeatin riboside	26134.6	21183.7	6660.72	11947.4	7147.82	15655.6
T3_positive	MW0106147	Chlorthiophos	75252.6	84650.8	79014.8	61123.6	66276.9	66148.4
T3_positive	MW0053696	TAG 38:0	17292.9	15169.4	13299.7	14725.6	13488	14630.7
T3_positive	MW0103508	Cyclic AMP	7129.94	10921.7	2417.41	10562.4	814.59	7359.36
T3_positive	MW0106189	Creatinine	47649.7	54298.8	49756.6	58136.9	39076.8	40083.5
T3_positive	MEDN0006	L-Tyrosine	93691.2	107243	78930.6	129902	70077	85836.4
T3_positive	MW0126602	Sulfasalazine	704.92	452.38	1610.08	930.6	1544.42	889.13
T3_positive	MEDL02339	Diethyl hydrogen phosphate	16982.7	18016.6	42162.6	21229.4	33162.8	21206.9
T3_positive	MW0150045	Glu-Leu	915.87	987.08	1843.75	1957.51	1842.08	2214.99
T3_positive	MW0010939	(20R,22R)-20,22-Dihydroxycholesterol	2526.4	1505.21	1944.58	2278.15	2499.5	2700.96
T3_positive	MW0003799	3-Amino-2-naphthoic acid	1301.78	5515.64	4689.19	5543.48	3345.57	3535.33
T3_positive	FDATN01466	L-Histidine hydrochloride hydrate	275169	316654	419481	462082	336782	336361
T3_positive	MW0127438	Diallyl sulfide	53327.6	182563	167022	45541.4	13059.9	16388
T3_positive	MW0111030	Ethyl 2-(acetylamino)-4,5,6,7-tetrahydro-1-benzothiophene-3-carboxylate	3462.15	3005.04	5593.68	4558.79	9332.26	3441.52
T3_positive	FDATP00820	Tolazoline hydrochloride	897.52	1395.23	1143.47	1368.49	1594.24	1430.77
T3_positive	MW0121662	Nitrofurazone	3403.37	7943.76	12654.7	3714.34	18091.1	7127.6
T3_positive	FDATN01492	DL-Methionine	7999.65	8183.06	6343.1	7787.6	6938.24	9728.94
T3_positive	MW0009518	Procaine	2400.59	2326.4	2174.41	2000.28	3005.78	2549.13
T3_positive	MW0063661	N-(octadecanoyl)-sphing-4-enine-1-phosphocholine	35428.1	35816.4	35469.6	14470.5	12293.2	12727.7
T3_positive	MW0014136	3-Hydroxyvalproic acid	6098.67	5726.22	5768.17	6455.99	6627.68	5452.55
T3_positive	MEDN0022	gamma-Glu-Ala	1978.12	1337.88	1042.78	1276.08	1334.46	1808.09
T3_positive	MW0139808	Tetramethylquercetin 3-rutinoside	48781.8	13221.3	1486.51	12092.9	2043.2	5076.62
T3_positive	MEDL02772	D-Erythrose 4-phosphate	14770.5	6664.69	3531.37	6490.27	5744.76	6705.23
T3_positive	MW0002942	2-chloro-N-(3-hydroxyphenyl)benzamide	500.53	512.69	2331.77	1242.6	2392.49	858.07
T3_positive	MW0137679	Cinromide	3535.6	2226.96	2235.24	4395.97	788.81	1933.8
T3_positive	MW0104173	1,2,5-Thiadiazolidine 1,1-dioxide	81880.2	74419.1	75070.9	67028.2	95351.5	78785.4
T3_positive	MW0151207	Hopane-29-acetate	13037.8	13279.2	11958.8	57304.3	17672.3	3094.98
T3_positive	MW0147259	Cavinine	1944.63	2803.43	2696.67	3175.81	3095.49	2367.85
T3_positive	MW0169291	Idebenone	9294.99	8832.28	11128.2	17226.8	10505.6	10757
T3_positive	MW0134067	5,7-Dihydroxy-2-(4-hydroxy-3-methoxy-phenyl)-3,6,8-trimethoxy-chromen-4-one	30195.1	35627.2	40061.7	34004.2	39724.9	29240.6
T3_positive	MW0103706	Uridine-5'-diphosphate	43487.8	43178.8	49214.6	34124.6	56930.5	42165.6
T3_positive	MW0145001	alpha-Tocopherol acetate	467.67	1663.5	1658.88	2962.24	486.87	3928.48
T3_positive	MEDP0143	Biotin	10536.2	14568.9	14019.2	11866.4	11234.5	8867.51
T3_positive	MW0103627	NADH	69777.9	387041	233955	182146	79725.6	88696.4
T3_positive	MW0103469	Adenosine-5'-diphosphate	101874	203845	20603.1	137865	31331.1	117468
T3_positive	MW0159913	Inosine	41860.6	99211.1	389716	80886.5	367225	63616.6
T3_positive	MW0168692	Adenosine	3534.75	23317.5	3400.49	4975.19	5028.82	4056.27
T3_positive	MW0010672	Theophylline	2313.9	3093.55	2772.65	2278.89	2933.92	1417.07
T3_positive	MW0111010	Dipyridamole	8748.77	8417.59	7665.1	8393.34	8877.67	15614.3
T3_positive	MW0152003	Kansuinine B	11301.1	19308.2	6121.85	17706.8	5657.17	10124.5
T3_positive	MW0147056	(13R,17R)-17-[(1R,2S)-1,2-dihydroxyheptyl]-1,5,10-triazabicyclo[11.4.0]heptadec-15-en-11-one	41556.2	37187.2	23102.5	22865	25483.8	26577.2
T3_positive	MW0122505	7-Methoxy-4H-chromen-4-one	50345.3	67581.1	37921.8	49436.9	40698.2	38532.7
T3_positive	MW0126353	Pyroquilon	2754.34	2845.81	2574.74	2833.21	2986.81	2527.35
T3_positive	MW0004489	4-((2-Hydroxy-1-naphthyl)azo)benzenesulphonic acid	3714.14	4401.35	3972.65	5351.22	5905.04	4364.5
T3_positive	MW0147751	Congo red	6310.09	8617.28	10603.3	5540.31	6697.76	5988.83
T3_positive	MW0117302	1-Pyrroline	14446.6	21118.1	21047.9	35971.1	11902.8	31979.8
T3_positive	MW0114625	Inosine 2'-phosphate	15978.3	89875.5	230047	34621.2	333420	37167.1
T3_positive	MW0127046	Dihydro-5-propyl-2(3H)-furanone	5986.32	7468.85	6141.68	7550.81	7921.2	7305.19
T3_positive	MW0125567	N-[4-(2,5-dioxo-2,5-dihydro-1H-pyrrol-1-yl)phenyl]acetamide	1203	1067.84	3747.75	1175.74	3865.19	1162.5
T3_positive	MEDP0428	Cholesterol	97387.6	52264.3	39532	6341.11	11201.6	2316.82
T3_positive	MW0062186	Progesterone	14107.8	14026.1	15286.9	16512.2	17598.7	14265.8
T3_positive	MW0115141	Physostigmine	22975.6	27178.7	20472.2	49920.5	13303.2	35431.7
T3_positive	MW0110322	Urea	8368.01	8601.72	13160.1	8813.06	7484.99	7016.8
T3_positive	FDATP00888	Cetrimonium bromide	3079.66	1580.67	1284.86	3004.14	3244.43	2631.77
T3_positive	MEDN0305	Creatine	243379	341043	248759	277558	240591	222275
T3_positive	MADP0544	(+/-)-High Proline	11326.5	42131.6	47302.2	24494.5	47431.4	54618.9
T3_positive	MADP0489	Heptethylene glycol	4855.14	8383.95	4246.39	4988.31	8031.02	7900.74
T3_positive	MW0169829	Securinine	18185.5	24907.7	19654.1	18053.9	15732.9	17369
T3_positive	MW0151759	Ionomycin	18592.5	25791.4	24762.7	1506.97	2713.27	1019.99
T3_positive	MW0006410	Brodifacoum	15041.9	13925.8	8173.09	13194.9	15151.8	17763.5
T3_positive	MW0107690	L-cystine	2664.48	897.17	3307.89	1873.43	1324.18	1240.76
T3_positive	MEDN1519	Adenosine-5'-triphosphate	154171	121687	22191.9	45761.2	125272	217850
T3_positive	MW0049220	Deoxycorticosterone acetate	740.57	1294.4	1457.6	4388.76	4686.7	3162.15
T3_positive	MW0169879	Succinate	1601.65	6354.38	18031.9	4962.59	19861.7	3974.34
T3_positive	MW0125165	Methylthiouracil	331175	369152	735243	462948	819388	413578
T3_positive	MW0009105	Nitazoxanide	2509.26	2555.2	2466.94	2519.58	3297.75	2692.64
T3_positive	MW0117359	Benzimidazole, 1-(2-aminoethyl)-	19303	24568	42659.9	23915.3	43301.8	20754.4
T3_positive	MW0112869	Prenol	5801.22	5751.33	4912.36	6285.09	5720.16	6188.05
T3_positive	MW0150586	Glyodin	31381.2	53228	22641.8	59759.9	51634.2	13543.4
T3_positive	MW0009339	Pargyline	2657.44	13383.8	13914.2	8219.67	6942.85	16760.1
T3_positive	MW0103640	Diadenosine tetraphosphate	6575.62	6257.82	4318	6416.69	6318.09	8409.7
T3_positive	MEDP1685	Phytosphingosine	240899	217154	201720	245165	229755	237806
T3_positive	MW0110047	Tropate	7748.61	9685.95	7306.92	8899.82	5724.28	6407.01
T3_positive	MW0015222	7-Methylxanthine	3014.41	2920.79	5709.75	2031.67	10247.4	2804.42
T3_positive	MW0115080	Paeonol	5428.44	6367.06	7408.6	4636.71	2366.96	4056.21
T3_positive	MW0006402	Bitertanol	1063.28	1688.35	1285.53	3667.49	2885.84	2705.76
T3_positive	MW0005254	p-Cresyl isovalerate	480.92	743.15	908.38	834.62	2301.12	931.7
T3_positive	MW0111087	Methacholine	53078.9	26110.8	70915.4	62580.3	41609.9	37926.6
T3_positive	MEDP1645	Benzamide	20366.6	33461.9	28943.8	24073.2	27496.7	35404.9
T3_positive	MW0015225	7-oxo-11-Dodecenoic acid	1543.4	2266	2710.23	4130.37	2294.47	4650.98
T3_positive	MW0141997	2,3-Diaminopropanoic Acid Hydrochloride	27182.1	4491.59	40729	32930.9	38157.9	36486
T3_positive	FDATP00236	Gentian violet	4626.84	1746.28	3742.76	15726	9034.19	12375.1
T3_positive	MW0103088	Verbenalin	7920.2	7724.91	11024.4	8223.19	9505.57	7990.91
T3_positive	MW0102960	3Alpha,7Alpha,12Alpha-trihydroxy-5Beta-cholestan-26-oic acid	5143.42	4441.18	4203.52	6245.25	2939.86	15889.1
T3_positive	MW0014719	5beta-Cholanic acid	294401	327803	298908	391862	405739	373772
T3_positive	MW0168969	Conessine	6541.84	7083.14	6494.89	8340.94	9152.08	7188.68
T3_positive	MEDP0429	FFA(18:3)	19048.5	14424.9	34729.1	84033.4	19786.7	26020.6
T3_positive	MEDP1230	Glycidyl oleate	28718.4	25892	18947.7	22663.8	19492.3	19684.7
T3_positive	FDATP01719	Octodrine	5102.99	2432.08	3590.75	6060.68	4456.37	4315.27
T3_positive	MW0105421	Acetylglycine	15565.1	15458.3	11933.6	16463.7	15664.5	13041.7
T3_positive	MW0105121	3-Oxoglutaric acid	29063.3	32913.4	66939.8	34229.6	60438.1	32453.2
T3_positive	MW0105414	Acetoacetic acid	2402.87	5108.05	5503.82	3215.5	3035.68	5407.62
T3_positive	MW0169387	L-Carnitine	603429	671567	268270	535050	624728	720734
T3_positive	MW0126334	Pyridoxal phosphate	9400.02	10535.5	4548.5	13485	4363.07	9931.25
T3_positive	MW0114873	Metyrapone	14560.1	7835.64	9523.55	10249.6	13415.2	23431.4
T3_positive	MW0053602	Ginsenoside F1	43604.6	53458.6	47743.7	56236.9	57482.7	46621.5
T3_positive	MW0126069	Pentostatin	8814.4	19133.2	9277.02	5806.3	4965.88	10130.8
T3_positive	MEDL02295	Hordenine	10543.3	7470.41	9089.01	6535.44	11763	9701.47
T3_positive	MW0003393	3-(1,3,4-Oxadiazol-2-yl)aniline	3667.43	4404.37	9459.06	4740.18	6970.24	4478.57
T3_positive	MW0108647	N-Acetyl-L-tyrosine	2288.6	5074.66	4193.18	1327.05	5161.64	1236.22
T3_positive	MW0123891	Ethionamide	921.91	1054.13	4386.66	3019.98	10483.8	518.36
T3_positive	MW0169955	Trigonelline	512.18	2330.74	8493.49	3174.54	14552.9	1705.21
T3_positive	MW0109274	Pipecolic acid	5600.78	8735.88	9189.91	2970.95	3869.91	10870.8
T3_positive	MW0109988	Tilarginine Acetate	171944	214367	207746	162033	226046	94435.1
T3_positive	MW0125247	Myosmine	5152.87	5309.1	4802.78	5315.83	5627.25	5076.12
T3_positive	MEDL02562	Euscaphic acid	1488.2	2037.86	3449.44	7304.73	4427.57	3046.94
T3_positive	MW0138112	Esculin	20591.3	30424.1	10062.5	39494.5	3075.44	34809.1
T3_positive	MW0169179	Flufenamic acid	120816	114833	49905.7	83647.8	34913	111205
T3_positive	MW0114308	Mannose	12879.3	11761.6	27119.7	10722.5	26991.6	15004.1
T3_positive	MW0103626	Nicotinamide-Adenine-Dinucleotide	850834	923321	460526	1.43111e+06	496634	1.91559e+06
T3_positive	MW0169520	Nadide	294246	214076	155541	256433	235411	514443
T3_positive	MW0012920	1-Octadecyl Lysophosphatidic Acid	6439.7	7047.87	6445.81	7403.77	6669.9	11651.2
T3_positive	MW0109320	Pro-leu	680481	583854	394116	835093	542513	742179
T3_positive	MEDL02551	20-Hydroxyecdysone	2503.24	8040.22	8931.91	4519.88	11299.6	6045.02
T3_positive	MW0137767	Cyanidin chloride	11421.7	8256.42	27872.9	10716.9	14751.2	7425.94
T3_positive	MW0111931	Gallacetophenone	1919.32	13263.5	27125	6225.09	32832	1976.88
T3_positive	MW0012825	1-O-Hexadecyl-sn-glycero-3-phosphocholine	30172.3	21281.7	87639.6	34298.9	64387.8	22263.3
T3_positive	MW0169361	Kirenol	4423.72	2316.34	3010.01	10632.4	19336.7	10860.7
T3_positive	MW0053623	Ginsenoside RG2	2324.21	971.84	2279.08	962.47	1876.83	4695.89
T3_positive	MW0170013	Vulpinic acid	36223.9	52452.6	38874.6	55112.8	46739	30711.8
T3_positive	MW0141122	Dioleoylphosphatidylcholine	44131	47200.3	42976	35224.1	30368	29415
T3_positive	MW0049212	Demethyloleuropein	67619.1	90644.9	76719.9	108923	57275.8	89992.7
T3_positive	MEDN1116	Aldosterone	26661.8	24993.4	29364.7	28120.5	28148.7	27547.1
T3_positive	MW0147425	Chlorophyll B	20484.6	24363	31600	31791.1	44739.2	29942.3
T3_positive	MEDP1899	Benzoylecgonine	2186.79	2520.26	2182.49	2335.6	2673.16	1761.12
T3_positive	MW0110123	N2-Tryptophyllysine	4490.22	5079.75	3628.43	4260.43	1036.13	5108.95
T3_positive	MW0117743	2,1,3-Benzothiadiazole-4-carbaldehyde	284963	321532	337285	371510	338962	353253
T3_positive	MW0009733	Sennosides	1121.17	1118.88	685.81	1231.32	3930.11	921.53
T3_positive	MW0005010	4-Formyl-2-hydroxybenzoic acid	56519.1	66524.3	61142.2	102503	128965	104509
T3_positive	MW0002167	2,3-Dimethoxyphenol	2601.78	2107.65	3947.49	3866.57	2855	2938.14
T3_positive	MW0123331	Cimetidine	1927.98	1662.78	3548.73	2566.24	3555.16	3704.83
T3_positive	MEDN1387	O-acetyl-L-serine	11993.9	14885.4	10396.6	7725.08	14329.9	13544.7
T3_positive	MW0168576	3-Methyladenine	16635.3	15740.9	15255.8	16403.8	17132.2	15854.4
T3_positive	MW0016357	Canthaxanthin	1.69804e+06	2.60256e+06	2.38772e+06	993224	647401	99006.4
T3_positive	MW0015516	Abietic acid	11573.9	10886.9	16613.9	27901.1	8433.76	23532.4
T3_positive	MW0005262	4-Nitro-m-phenylenediamine	67331.1	95183.9	61850.9	83289.3	70069.7	57730.1
T3_positive	MEDN1113	12-Ketolithocholic acid	755.34	2848.37	4552.54	4130.25	4763.99	4731.27
T3_positive	MEDP2105	3,6,9,12,15,18,21-Heptaoxatricosane-21,23-diol	9114.62	16985.3	9815.91	10247.4	16656.7	17408.6
T3_positive	MW0148475	Digitogenin	4055.23	4969.33	3487.33	6005.16	7595.61	6111.02
T3_positive	MW0122734	Acipimox	9549.95	11947.7	21283.7	11204.3	18915.8	11086.6
T3_positive	MEDP1002	Acetylcholine	121676	166901	145435	152349	121041	96644.7
T3_positive	MW0169934	4-Hydroxyproline	37531.8	46924.8	37750.5	58777.5	36301.2	54719.2
T3_positive	MW0146396	Atalanine	15491.9	24111.3	62075	15440.7	55610.4	9741.88
T3_positive	MEDP1170	9-Octadecenal	22808.3	35948.6	21495.5	26873.9	26798.1	27753.4
T3_positive	MW0118788	Purine, 6-(o-nitrobenzylthio)-	1631.19	2124.72	6909.94	2120.78	6653.32	2475
T3_positive	MW0055293	Nervonic acid	17500.4	14975.5	21364.3	12752.6	20249.8	17852.7
T3_positive	MW0052998	gamma-Linolenic Acid	8408.52	8449.74	26588.4	37786.5	19784.8	9711.6
T3_positive	MW0146667	beta-EMGBL	16584.4	18800	15017.8	21459.8	20085.7	18948.5
T3_positive	MW0103495	(Z)-4-Decenoic acid	9127.42	5331.61	753.08	8519.75	1975.59	5667.76
T3_positive	MW0052386	Dihydrouracil	14543.5	21194.8	15020.6	18863.4	13807	11326.5
T3_positive	MW0011292	(3xi,5Z)-1,5-Octadien-3-ol	3047.68	3086.94	3063.41	3241.72	3307.86	3208.8
T3_positive	MW0054720	3-Hydroxymethylglutaric acid	2513.32	20713.7	838.81	4010.52	30469.2	3750.28
T3_positive	MEDP1589	Theonylleucine	7322.46	6215.39	4500.35	9983.17	5252.71	9263.69
T3_positive	MW0133678	4-Hydroxycinnamic acid	13311	15316.5	12671.3	16632	9292.6	12125.3
T3_positive	MW0127503	4-Isothioureidobutyronitrile	3347.76	2860.57	5771.47	3575.08	6111.24	2557.57
T3_positive	MW0115305	Sorbitol	12506.9	14744.9	16739	16279	12104.3	13496
T3_positive	MW0126799	Thioridazine	3177.32	5467.66	4715.63	5874.4	4609.12	5980.13
T3_positive	MEDL00439	Lactic acid	1025.68	2327.41	12878.6	1256.89	9772.56	1049.98
T3_positive	MW0168897	Ergocalciferol	5777.72	5725.55	5641.25	4449.25	7357.06	6303.46
T3_positive	MW0116724	Levoglucosan	7052.22	4908.66	3911.64	8792.58	5354.25	5433.65
T3_positive	MEDP0437	Ergothioneine	6984.93	5138.81	12463.9	5271.61	6884.88	5821.1
T3_positive	MW0154890	Pantetheine	128962	128144	117037	153452	136400	129684
T3_positive	MW0002155	2,3-Dihydrobenzofuran	34998.8	42494.5	31323.6	40098.7	25384.7	28328.3
T3_positive	MW0055282	Neotigogenin acetate	9209	7279.27	9404.72	8186.53	10888.6	10261.5
T3_positive	MW0103674	Thymidine-5'-diphosphate	1203.33	2689.01	8284.4	831.52	7876.18	1611.84
T3_positive	MW0003876	5-Bromo-4-hydroxy-[1,1'-biphenyl]-3-carboxylic acid	507534	209475	915954	153220	240240	342621
T3_positive	MW0169318	Isofraxidin	2.18609e+06	2.04151e+06	888000	1.53077e+06	544798	1.74951e+06
T3_positive	MW0007455	Karbutilate	13340	3316.62	10630.4	7809.96	15072.4	10744.9
T3_positive	MW0148962	methyl (1S,15R,17S,18S)-6-[(1S,12R,14R,15E,18S)-15-ethylidene-18-methoxycarbonyl-17-methyl-10,17-diazatetracyclo[12.3.1.03,11.04,9]octadeca-3(11),4,6,8-tetraen-12-yl]-17-[(1R)-1-hydroxyethyl]-7-methoxy-3,13-diazapentacyclo[13.3.1.02,10.04,9.013,18]nonadeca-2(10),4,6,8-tetraene-1-carboxylate	6668.5	6616.91	10693.6	8105.15	11525.6	8208.56
T3_positive	MW0112119	2-Dodecenal	8718.7	11196.5	12363.2	19665.5	18764	19404.2
T3_positive	MW0103228	Santonin	3075.53	6863.19	8560.72	5428.8	4840.65	8039.12
T3_positive	MW0052470	12-[(Cyclohexylcarbamoyl)amino]dodecanoic acid	24770.6	28150.7	29978.6	28475.1	26705	29443.9
T3_positive	MEDN1105	N-[(3S)-Tetrahydro-2-oxo-3-furanyl]octadecanamide	13708.6	12223.2	13369.1	13347	14476	13140.8
T3_positive	MW0126261	Propyphenazone	10638.5	20280.8	11161.5	13508	11203	10826.1
T3_positive	MW0113098	4'-Methoxy-alpha-pyrrolidinopropiophenone	6680.75	18190.6	20998.5	12547.5	9722.05	17162.2
T3_positive	MW0009671	Rhein	41246.2	42072.8	21183	31147	12056.8	38901.7
T3_positive	MW0103474	Adenosine diphosphate ribose	1515.8	758.09	6205.04	4979.17	4804.38	7435.39
T3_positive	MW0006687	Cynodontin	4593.86	5955.51	23948.8	7756.59	12572.9	5701.24
T3_positive	MW0111280	Selexipag	16423.1	12813.9	17091.5	18168.7	19718.6	15916.5
T3_positive	MW0014060	2-Methyl-3-hydroxybutyric acid	4265.15	3734.53	3125.6	3972.85	3510.06	3484.62
T3_positive	MW0108971	O-benzyl-L-serine	1661.42	3077.93	7217.13	2217.69	3026.11	7091.95
T3_positive	MEDL01794	Betulinic acid	8801.97	5162.89	5812.81	6746.04	5744.04	2822.8
T3_positive	MEDP1610	Proline betaine	26758	42044.7	77574.1	41960.7	67901.7	58864.3
T3_positive	MEDP1836	Nootkatone	26304.9	28246.9	26487.7	34036.2	31565.1	33443.2
T3_positive	MW0053831	Hecogenin	8972.07	10961.8	8034.59	10159.5	5466.55	5966.47
T3_positive	MW0008826	Naloxone	33894.8	33379.7	33918.8	33578.8	44632.8	31310.4
T3_positive	MW0111807	1D-myo-inositol 4-phosphate	4308.17	65011.4	66183.1	12038.9	126352	6743.7
T3_positive	MW0112251	Butyl propenyl ketone	2071.75	1939.39	2360.56	2366.79	2920.23	1666.32
T3_positive	MW0015942	Asiatic acid	12951	27724.5	48950.1	88803.4	36862.9	24745.1
T3_positive	MW0000748	(5-Bromo-2-chlorophenyl)(4-ethoxyphenyl)methanone	44182.9	46136.7	49312.9	47778.1	49041.2	49892.6
T3_positive	MW0052879	Farnesol	9548.07	5932.47	3197.49	7334.72	7662.46	3737.68
T3_positive	MW0004620	4-Amino-3-fluorobenzoic acid	1842.81	2162.96	4215.68	2526.18	4542.05	2226.19
T3_positive	Lmzn006284	Corosolic acid	3196.08	2656.45	3457.28	15498.2	3330.53	3453.58
T3_positive	MEDN0428	N6-Succinyl Adenosine	3954.68	6904.85	7213.78	5992.6	3989.83	4674.38
T3_positive	MW0008153	N-(3-bromophenyl)cyclohexanecarboxamide	7205.7	6513.12	4643.81	6608.08	6842.71	8091.52
T3_positive	MW0110735	2-Chloro-N-[5-(4-fluoro-benzyl)-thiazol-2-yl]-acetamide	29959.5	48526.8	33768.9	3897.66	45881.7	31023.9
T3_positive	MW0142773	(3-Acrylamidopropyl)trimethylammonium Chloride	3816.78	4063.53	4818.1	4089.63	4472.72	4909.36
T3_positive	MEDN0146	5-Hydroxymethyluracil	122914	121670	109728	128011	133514	123139
T3_positive	MEDP0510	Carnitine C2:0	3423.82	6534.86	8994.13	6558.94	3102.5	1998.82
T3_positive	MW0124806	N-(3-carbazol-9-yl-2-hydroxypropyl)-N-(2-iodophenyl)methanesulfonamide	76352.4	57249.9	73257.4	51660	57430.4	70909.6
T3_positive	MW0113020	4-Aminobutyraldehyde	8335.08	12159.5	6676.48	12793.7	5713.49	8820.38
T3_positive	MW0054686	Maslinic acid	7280.67	12812.5	20975.6	26508.7	18183.5	14230.1
T3_positive	MW0124112	Fentanyl	2571.66	1372.87	2359.76	2858.76	2648.32	2620.96
T3_positive	MW0001121	1-(3-Fluorobenzoyl)piperidine-4-carboxylic acid	5117.8	5889.22	5544.75	5864.97	3437.02	5916.21
T3_positive	MW0054394	Lithocholic acid	119901	114300	105796	161279	125144	165193
T3_positive	MW0144030	8'-apo-beta-Carotenol	4860.25	5112.89	4592.54	6956	6072.08	7131.42
T3_positive	MW0011902	1,2-Dioleoyl-sn-Glycero-3-Phosphocholine	70629.8	343098	131509	163829	106990	78539.1
T3_positive	MW0157951	(1S,2R)-3-Methylcyclohexa-3,5-diene-1,2-diol	3941.41	3433.48	3596.17	4803.81	2883.34	3583.76
T3_positive	MW0012522	16,16-Dimethylprostaglandin A1	907.28	1811.09	5041	5070.54	3816.49	3483.98
T3_positive	MW0124067	Etodolac	12419.9	14169	14265.6	18814.7	12136.7	19720.1
T3_positive	MW0160266	beta-AMP	36897.4	14862.2	24643.2	24900.9	36223.7	25707.2
T3_positive	MW0004957	4-Fluoro-2-(methylthio)benzoic acid	16730.6	16700.2	33762	20277.4	36788	19038.3
T3_positive	FDATN01282	Uridine triacetate	31877	31944.4	20094	29856.3	27856.4	29353.1
T3_positive	MW0106559	D-Pyroglutamic acid	68159	53298.6	50397.2	59842.1	56617.2	68167.5
T3_positive	MW0106444	Dihydrofolic acid	11489.3	6621.04	2410.78	8905.87	2259.4	6123.41
T3_positive	MW0005577	5-Bromo-2-[(cyclopropylcarbonyl)amino]benzoic acid	45867.4	28087.7	50882.1	32238.8	39857.8	31388.9
T3_positive	MW0139773	Syringetin-3-o-glucoside	11825	15734.8	29437.8	16201.1	31401.2	14532.1
T3_positive	MEDN1363	l-Alanyl-l-glutamine	22148.8	29740.3	11642.4	24078.4	9834.48	18221.3
T3_positive	MW0147969	Cyphenothrin	5153.56	12291	12653.7	13081.5	9821.95	3650.51
T3_positive	MW0122167	2-Cyano-6-fluoropyridine	59777.9	64489	117251	77249.5	116181	70267.8
T3_positive	MW0142876	3-chloro-D-alanine	4963.76	5627.65	10874.9	5669.32	9743.61	4015.61
T3_positive	MW0168708	[4-Hydroxy-6-methyl-8-oxo-1-[(2S,3R,4S,5S,6R)-3,4,5-trihydroxy-6-(hydroxymethyl)oxan-2-yl]oxy-7-oxatricyclo[4.3.0.03,9]nonan-9-yl]methyl benzoate	64529.6	2183.33	35924.7	23233.4	24470.1	52759.1
T3_positive	MW0158330	Tulipalin B	6187.89	6261.31	6554.09	6685.14	6353.51	6941.11
T3_positive	MW0124170	Fuberidazole	397864	395433	360150	395016	478504	377090
T3_positive	MW0126184	Pirbuterol	40660	38639.3	35082.5	49763.9	43218.3	33330.4
T3_positive	MEDP1390	Carnitine C18:1	178537	477176	45304	440115	79053.6	306488
T3_positive	MW0141976	2,3',5-Trichlorobiphenyl	111536	99029.9	181426	120276	194101	117399
T3_positive	MW0009348	(+)-Penbutolol	297198	302901	311339	349877	329958	301636
T3_positive	MW0012084	11beta-PGE2	20658.1	20762.1	28397	39846.5	31956.6	36937.8
T3_positive	MW0161327	5-Fluorouridine 5'-triphosphate	106432	79769.1	98700.5	84124.8	130839	109571
T3_positive	MW0008288	N-(4-Bromo-phenyl)-4-chloro-3-nitro-benzenesulfonamide	272.71	824.93	605.99	1244.53	276.47	1028.78
T3_positive	MW0106406	Dichlormid	109444	104242	48001.8	71890.6	28027.3	88206.8
T3_positive	MW0106169	Citrulline	14621.4	8779.24	7163.77	14887.3	12180.9	6504.41
T3_positive	MW0106209	Cyclo(L-Phe-L-Pro)	9668.22	12278	22346.3	14476.1	24423.5	14691
T3_positive	MEDP1391	Carnitine C18:2	1547.83	3674.41	2385.02	3838.3	1723.14	3115.21
T3_positive	MW0000724	Shogaol	5224	6018.44	5816.97	5126.94	6688.39	7212.65
T3_positive	MW0107371	Homocarnosine	46390	49869.3	52927	61757.4	45307.5	66421.2
T3_positive	MW0103676	Thymidine-5'-triphosphate	13706.1	2576.34	32168.4	4978.7	40632.9	6954.14
T3_positive	MW0103675	Thymidine-5'-phosphate	10601.3	15507.9	5480.88	19512.3	8142.78	17184.6
T3_positive	MW0007974	N-(2-Aminoethyl)-1-naphthylacetamide	373.38	648.5	644.96	459.24	842.88	323.26
T3_positive	MW0053495	Geranylcitronellol	2315.56	3112.31	5368.22	7437.53	3431.82	7455.62
T3_positive	MW0103487	Bucladesine	11838.8	13491.1	12358.3	12243.3	13702.1	11476.2
T3_positive	MEDP1667	Phe-Glu	1769.59	1562.97	2911.3	4895.22	3064.92	1520.43
T3_positive	MW0144865	Rhamnose	7051.34	7169.7	7836.75	7524.23	7091.43	7560.31
T3_positive	MW0119313	3-[2-(1-methylpyridin-1-ium-4-yl)ethenyl]-1H-indole;iodide	5944.91	5514.89	10230.1	5270.15	7109.12	5285.95
T3_positive	MW0103369	3'-Deoxyguanosine	3663.25	6629.31	4261.35	7189.88	5286.99	7781.57
T3_positive	MW0123739	Dithieno[3,2-b:2',3'-d]thiophene	2577.6	4145.43	15283.7	5021.7	8408.45	3468.6
T3_positive	MW0009890	D-Nmappd	9816.4	34266.2	10888.4	12506.9	66572.5	11728.2
T3_positive	MW0005476	5-[(2,4-dichlorophenoxy)methyl]-4-methyl-4H-1,2,4-triazole-3-thiol	6228.38	5320.16	7069.72	5358.35	7799.07	4429.26
T3_positive	MEDP1339	LPC(18:1/0:0)	9579.08	13342	57466.7	16754.8	78868.6	15165.2
T3_positive	MW0056964	1-Stearoyl-2-arachidonoyl-sn-glycero-3-phosphocholine	28598.3	55420.3	42158.2	8842.95	13041.1	20084.6
T3_positive	MW0009822	Sulprofos	1475.31	1951.34	5554.88	1645.58	3963.25	1564.12
T3_positive	MW0107125	Glycocyamine	4230.68	3731.13	4882.95	4264.31	8087.57	5934.3
T3_positive	MW0144361	Phosphothiophosphoric acid-adenylate ester	23418.6	7500.24	21137.4	28049.1	4781.84	21410
T3_positive	MW0014806	5-Methoxyindoleacetate	1645.27	2013.51	1493.25	1971.15	5304.72	1383.33
T3_positive	MW0113997	1,6-di-O-phosphono-beta-D-fructofuranose	29005.9	34144.3	24964	22257.2	22193.7	12317.6
T3_positive	MW0120569	Urocanic acid	663.18	1890.5	6274	2233.93	8946.93	1073.57
T3_positive	MW0138019	D-Proline	5322.6	18193	22623.1	9701.01	11587.8	29069.6
T3_positive	MW0052949	Furanofukinin	10503.7	8276.54	13037.1	9364.39	9823.95	7293.22
T3_positive	MEDP1095	Glycine dehydrocholic acid	151813	111162	153473	206241	198767	262905
T3_positive	MW0169331	Isoproturon	3301.03	5825.43	4451.39	6727.91	6683.16	10580.5
T3_positive	MW0156159	Protopanaxatriol	1092.26	1124.19	1317.87	1055.15	1483.34	1259.05
T3_positive	MW0008842	Naphthol AS-BI N-acetyl-beta-D-glucosaminide	32702.9	35245.7	35834	28209.3	44510.8	32399.9
T3_positive	MW0103348	2'-Deoxyinosine 5'-monophosphate	34032.6	31775.4	13191.4	60775.2	25825.2	75725.7
T3_positive	FDATN00689	Metaraminol bitartrate	213283	205643	197120	218246	221870	202766
T3_positive	MW0157089	L-alpha-Glycerophosphorylethanolamine	14377	18864.8	17091.9	16762.7	17125.9	15699.7
T3_positive	MW0143694	5'-O-phosphonoguanylyl-(3'->5')-guanosine	34209	40727.2	19917.6	41892.3	24393.2	33455.8
T3_positive	MW0115365	Tiaprofenic acid	7603.14	1670.18	14724.2	8402.07	16872.6	7144.4
T3_positive	MW0146617	(2R,3S)-Methyl 3-benzamido-2-hydroxy-3-phenylpropanoate	8131.5	7677.93	8129.24	8922.14	9495.85	9311.82
T3_positive	MEDP1122	MG(16:0/0:0/0:0)	3374.49	5205.77	7665.83	15476.5	15773.6	17177.9
T3_positive	MW0125963	Bisibutiamine	4204.01	4510.54	4837.89	4804.17	4632.7	4064.89
T3_positive	MW0003108	2-Hydroxy-4-trifluoromethyl benzoic acid	63509.1	72226.8	24731.2	51501.2	15967.6	70574.6
T3_positive	MW0109017	Oxalacetic acid	3187.87	2413.62	2031.31	3402.74	3012.86	2934.34
T3_positive	MW0125873	Nomifensine maleate	9886.53	12999.3	13376.3	6522.43	8597.86	10996.1
T3_positive	MW0056762	Panaxatriol	47408.9	34026.1	32870.4	6413.58	6839.88	7058.71
T3_positive	MW0112979	4,4,4-Trifluoro-1-(5-methylthiophen-2-yl)butane-1,3-dione	64803.6	28130.2	132030	15103.5	31622.7	41588.4
T3_positive	MW0111296	Tetrabutylammonium hydrogen sulfate	2136.22	1024.58	1165.48	2189.96	2572.95	1984.38
T3_positive	MEDL00853	Oxfenicine	11600.4	11087.8	10765.8	10406.9	14555.4	10890.1
T3_positive	MEDL00422	PC(18:3/18:3)	616.14	1328.52	1360.92	9436.94	5915.72	12574.3
T3_positive	ZINC1680715	Acetyl sulfide	7620.2	6843.07	1187.71	10086.6	5369.76	5873.57
T3_positive	MW0008965	Benzamide, N-(aminoiminomethyl)-	27889.3	31449.7	28690.2	33735.1	25619.6	32044.4
T3_positive	MW0139963	Xanthochymuside	14670.9	15139.6	16458.7	12549.5	17421.3	14264.8
T3_positive	MW0120512	1-methyl-7,8,9,10-tetrahydro-6H-purino[8,7-b][1,3]thiazocine-2,4-dione	3062.94	2928.82	8119.5	3779.78	6303.27	3859.83
T3_positive	MW0004531	4-[[4-(4-Chlorophenyl)-2-thiazolyl]amino]phenol	805536	1.04752e+06	941971	1.27613e+06	802095	861771
T3_positive	MW0006376	Bis(4-fluoro-3-nitrophenyl) sulfone	50499.1	56091.4	37094.8	53376.3	56204.7	58556.3
T3_positive	MW0143399	4-Methylene-L-glutamine	6194.4	4141.41	4069.17	5457.4	7579.37	6467.58
T3_positive	MW0108608	Spaglumic acid	3336.43	8274.34	1853.7	10568.6	2280.23	5798.79
T3_positive	MW0117231	1-Methylnicotinamide	15118.3	17215	6373.53	5164.23	7099.34	24047.4
T3_positive	MW0007515	Lofexidine	2278.44	2081.41	2445.93	2302.03	1912.35	2312.65
T3_positive	MEDP1440	Carnitine C5:0	34819.2	12364.5	93511.5	13438.7	34924.9	27835.8
T3_positive	MW0055241	N-acetylsphingosine	70869	108315	86425.1	81895.6	70444.1	80462.3
T3_positive	FDATP01006	Prochlorperazine maleate	8272.69	7697.5	23497.5	6230.78	33480.5	3239.06
T3_positive	MEDP2114	2-Amino-5-methyl-4-phenylthiazole	40837.7	41030.8	38256.6	42911.2	49976.7	40700.4
T3_positive	MW0105485	Ala-Tyr	7566.39	6623.88	5042.04	6948.43	6204.86	7346.67
T3_positive	MW0016406	Carnosine	3.97737e+06	4.52762e+06	4.17562e+06	4.3573e+06	3.38804e+06	4.24925e+06
T3_positive	MW0106489	2,4-Diaminobutyric acid	10321.4	9830.75	11105.8	10272.9	12068.8	16584.2
T3_positive	MW0194064	Acetyl-L-carnitine	852484	1.05078e+06	2.62638e+06	1.94444e+06	953179	1.03021e+06
T3_positive	MW0000273	Harmaline	30152.3	39143.1	33012.8	29412.2	29688.9	33107.5
T3_positive	MW0108500	N,N-dimethylarginine	4813.57	3357.35	2398.62	3975.67	4893.9	4869.93
T3_positive	MW0063243	Pyrohyperforin	3053.46	3885.37	4484.7	5043.83	10089.4	5706.48
T3_positive	MW0103021	Coenzyme Q9	143252	210220	146486	218204	147490	131809
T3_positive	MW0139607	Rottlerin	3039.9	3527.07	17382.4	2687.86	13318	2045.5
T3_positive	ZINC12405245	Methyl linolenate	41487.2	38568.1	41973.5	48784.2	45268.3	57965
T3_positive	MW0104113	[4-bromo-5-methyl-3-(trifluoromethyl)-1H-pyrazol-1-yl]acetic acid	1564.42	3198.82	5460.47	4907.87	5830.99	8387.55
T3_positive	MEDL02636	Ephedrine	16899	12580.6	11774.7	11771.2	16790.1	17347.7
T3_positive	MW0113931	Amygdalin	2084.41	2061.24	2281.62	1292.87	2664.59	1816.13
T3_positive	MW0118154	2-[4-(Acetylamino)phenyl]quinoline-4-carboxylic acid	13099.3	16567.4	8970.51	9635.22	5766.99	8167.79
T3_positive	MW0010388	Cyclotetracosane	17664.6	11833.7	34786.6	6721.01	15558.6	19520.2
T3_positive	MW0049807	1-Palmitoyl-2-oleoyl-sn-glycerol	2099.14	1819.66	1228.97	3479.21	5923.92	6599.88
T3_positive	MW0007581	Menadiol disulfate	2262.59	1287.66	3960.16	588.37	793.63	518.71
T3_positive	MEDP1963	S-Methylglutathione	4745.86	3335.21	2795.68	5328.49	5697.65	4013.47
T3_positive	MW0141005	1-((2-chlorophenyl)diphenylmethyl)-1H-pyrazole	114592	108818	108552	117868	119448	111681
T3_positive	MW0061088	Petromyzonol	61548.1	64475.4	58723.6	69448.9	61286	65695
T3_positive	MW0123533	Delorazepam	2337.02	2360.99	2185.24	2617.63	2920.39	2618.95
T3_positive	MW0016020	Avocadyne 4-acetate	645629	579332	568813	253783	350537	268228
T3_positive	MW0052460	Docosatrienoic acid	14710.7	13324.8	31232.6	61362.9	49029.7	48982.4
T3_positive	MEDN0541	DL-3,4-Dihydroxyphenyl glycol	4000.37	3801.18	3520.86	3864.35	3642.51	3821.26
T3_positive	MW0150782	Hexadecasphinganine	411702	379870	365391	431110	416691	400477
T3_positive	MW0063578	2-(((R)-2,3-Dihydroxypropyl)phosphoryloxy)-N,N,N-trimethylethanaminium	399586	352907	299832	382217	654943	403067
T3_positive	MW0123294	Chaetocin	742443	313348	1.76612e+06	97500.7	1.48385e+06	36901.8
T3_positive	MW0169647	Phenylacetylglutamine	1772.62	1036.25	2674.69	1097.07	2135.84	4834.68
T3_positive	MW0110549	(R)-(-)-1-Amino-2-propanol	16286.1	29639.8	26831.8	22898.8	20060	36989.7
T3_positive	MW0169339	Isosteviol	10933.5	19641	17800.4	19030	20783.4	21648.2
T3_positive	MW0156436	Roxburghine B	2110.17	1748.23	1953.32	3091.72	2871.63	2409.67
T3_positive	MW0137496	(E)-3-(2-chloro-4-((3-(2,6-dichlorophenyl)-5-isopropylisoxazol-4-yl)methoxy)styryl)benzoic acid	3242.59	3251.3	8901.33	6097.39	8279.48	7721.17
T3_positive	MEDP0711	4-Ethyl-2-methoxyphenol	15206.8	12161.1	16129.4	17470	17017.1	16133.4
T3_positive	MW0010894	(1S,4R)-1,7,7-trimethylbicyclo[2.2.1]heptane-2,3-dione	76393.8	75756	68465.3	88391.6	84866	75176.1
T3_positive	MW0114309	Mannose 1-phosphate	17003.8	19619.9	68113.5	24582.6	65625.9	21796.3
T3_positive	MW0012563	16-Methylheptadecanoic acid	8154.45	15186.2	5736.6	10621.8	8808.35	9208.62
T3_positive	MW0057123	PC(18:3(9Z,12Z,15Z)/18:3(9Z,12Z,15Z))	444675	536992	604984	4983.53	1811.68	77742.1
T3_positive	MW0157178	Spiro[benzofuran-2(3H),1'-[2]cyclohexene]-3,4'-dione, 7-chloro-4,6-dimethoxy-6'-methyl-2'-(methylthio)-	32359.5	40871.6	40658.2	30081	30862.7	23588.4
T3_positive	MW0056887	1-Palmitoyl-2-oleoyl-sn-glycero-3-phosphocholine	65538.9	321090	130809	203508	117853	106978
T3_positive	MW0006843	Diisodecyl phthalate	11260.2	10958	11045.9	7842.2	10177.8	12331.3
T3_positive	MW0115033	Nonoxynol-9	5880.96	3677.81	7688.6	8438.87	7161.65	6976.02
T3_positive	MW0055024	MG(18:2/0:0/0:0)	18154.3	17048.8	20916.8	14513	22100.5	12849.8
T3_positive	MW0006008	C.I. Acid Blue 9	14429.1	12791.9	2705.26	10387.6	2363.18	11097.2
T3_positive	MW0054121	Isophysalin B	22064	26663.8	3587.75	20655.4	15072.3	15806.7
T3_positive	MEDP1086	Ethylazine	1111.03	932.72	4611.4	2229.23	4727.56	1546.18
T3_positive	MW0015404	9,10-DHOME	7894.25	9170.51	6114.9	6025.35	20280.9	13231.7
T3_positive	MW0015950	Asitrilobin D	47342.7	40492.7	33218.7	46763.2	71622.5	84894.5
T3_positive	MW0114590	Hexaethylene glycol	5314.68	7130.84	4679.31	5484.5	6357.08	9842.2
T3_positive	MW0009406	Phenthoate	6959.21	1696.33	5635.12	5826.31	4094.3	5197.49
T3_positive	MW0107973	Firefly luciferin	343256	324970	306408	368174	340007	341464
T3_positive	FDATN01027	Minaprine	2219.61	7328.72	12669.3	6959.02	5080.12	10699.7
T3_positive	MW0013548	2''-Methoxy-(S)-oleuropein	8700.51	9284.04	6287.05	7766.15	5846.4	9343.8
T3_positive	MW0113201	5-Aminoimidazole ribonucleotide	593470	596034	709387	838863	955205	724273
T3_positive	MW0063662	Stearoylcarnitine	190160	726345	110897	576099	88701.9	619139
T3_positive	MW0055186	Tetradecanoylcarnitine	13845.6	26819.5	11813.1	27225.2	16368	27465.9
T3_positive	MEDP1084	Carnitine C12:0	3456.65	29933.2	6843.68	30147.8	5904.48	32524.2
T3_positive	MEDP0577	Carnitine isoC4:0	211372	370528	425239	449772	382677	546664
T3_positive	MW0010075	Wiskostatin	18433	20128.9	20999	21773.8	20282.7	22178.9
T3_positive	MW0111694	1,2-Ethanediol	23576.5	32455.8	34336.8	27740.6	23882.8	47827.9
T3_positive	MW0054402	L-Octanoylcarnitine	11649.7	25391.7	11106	36598.9	13669.3	38298.8
T3_positive	MW0106077	Butoxyacetic acid	6447.29	6003.89	5457.85	6587.67	6575.07	6223.58
T3_positive	MEDP1593	S-Lactoylglutathione	1278.39	6728.24	3790.35	6497.1	4252.33	3978.94
T3_positive	MADP0547	O-Acetyl-L-homoserine hydrochloride	15577	13741.2	30505.3	14718.2	25924.5	17140
T3_positive	MEDP1505	5-Methoxy-L-Tryptophan	58622.6	145551	200168	70828.9	76759.7	190553
T3_positive	MW0142313	2-Deoxy-2,3-dehydro-n-acetyl-neuraminic acid	14078.4	13235.5	21556.1	27016.4	27027.3	22876.8
T3_positive	MEDP1615	Azobenzene-4-sulfonic acid	534604	514758	228441	366746	156841	492757
T3_positive	MW0127593	(-)-Epiafzelechin	5328.5	5279.48	5214.21	5080.35	6889.66	4839.38
T3_positive	MEDP1578	Glycine, N-[imino(phosphonoamino)methyl]-N-methyl-	2942.54	3893.77	4797.36	6525.59	5222.55	4367.12
T3_positive	ZINC2017189	2-Heptenal	23191.5	24063.6	28068.3	34574.2	30468	26387.2
T3_positive	MW0156068	(7E,9S,10S,11R,12R,13R,14R,15R,16S,17S,18E,20E)-2,10,12,14,16,26,28-heptahydroxy-3,7,9,11,13,15,17,21-octamethyl-23-azatricyclo[22.3.1.05,27]octacosa-1(28),5(27),7,18,20,23,25-heptaene-4,6,22-trione	808.92	1224.27	4825.61	285.53	4637.28	1363.76
T3_positive	MEDP0401	5'-Deoxy-5'-(Methylthio) Adenosine	140677	187691	78669.7	158810	64533.2	156469
T3_positive	MW0127435	Diallyl tetrasulfide	5587.82	2571.31	4013.74	5294.76	1219.93	6727.82
T3_positive	MW0122702	beta-Carboline	539537	521522	202681	359389	140577	428242
T3_positive	MW0126947	Vidarabine	2578.17	12467.7	6954.91	5832.75	3998.56	5721.11
T3_positive	MW0146585	2,3-Benzofluorene	17218.9	20818.9	25685.2	16901	19281.8	20368.8
T3_positive	MW0114047	Catalpol	35752	51829.1	48059.1	53762.2	25364.6	33003.5
T3_positive	MW0130336	2,3',4,5'-Tetramethoxystilbene	199952	188162	106224	194488	193771	206420
T3_positive	MW0110092	Trp-Ala	5550.81	5229.78	4759.74	6522.63	4713.47	3267.35
T3_positive	MW0013116	(Z)-5-[(1R,2R,3S,5S)-3,5-dihydroxy-2-[(E,3S)-3-hydroxyoct-1-enyl]cyclopentyl]pent-3-enoic acid	9781.84	18397.3	10202.9	13048.5	17759.9	18530.3
T3_positive	MW0016006	Avenestergenin A1	4931.92	3752.36	2117.73	4148.52	1687.94	4330.3
T3_positive	MW0122165	6-fluoro-3H-isobenzofuran-1-one	29980.8	24925.2	34988.2	26559	36808.6	21268.7
T3_positive	FDATP02029	Ambroxol hydrochloride	5467.71	6107.48	5405.57	2242.2	3832.15	3016.89
T3_positive	MW0125626	N-Acetyl-L-tryptophanamide	116239	205422	177715	207330	159525	127729
T3_positive	MW0111076	Histidinal	11237	14200.8	12872.2	14404.8	7197.86	12814.1
T3_positive	MEDL02503	Carnitine C16:0	12089.6	43032.3	11846.8	42443.8	8240.65	15935.4
T3_positive	MW0142860	3-Butynoic acid	3271.14	4172.78	2863.31	5343.26	3403.91	3892.55
T3_positive	MW0124096	Famprofazone	353603	261315	378542	386887	369835	364371
T3_positive	MW0168755	Anisomycin	40740.1	43037.2	43128.5	45778.3	47535.7	40546.1
T3_positive	MW0110670	2,2',2'',2'''-(Benzene-1,2-diyldinitrilo)tetraethanol	1624.45	2103.45	3465.79	1660.62	1961.64	2661.9
T3_positive	MW0053910	Carnitine C6:0	22797.4	51257.1	47784.7	73735.8	47174.9	87429.6
T3_positive	MEDP1448	MG(18:0/0:0/0:0)	55052.5	63921.5	33955	41473.4	37756.4	40570.6
T3_positive	MW0104236	1-Aminocyclobutanecarboxylic acid	6217.56	9598.79	14060.4	13372.8	12766.5	17679.3
T3_positive	MW0063561	N-(13Z-docosenoyl)-sphing-4-enine-1-phosphocholine	2572.83	1587.21	2684.12	1326.87	1010.33	1385.84
T3_positive	MW0052351	Digitoxigenin 3-[glucosyl-(1->6)-glucosyl-(1->4)-2,6-dideoxyribohexoside]	26278.2	18809.2	37514.1	46809.2	52051.2	55456.7
T3_positive	MW0110201	Tyr-Gly-Gly	3464.27	7408.39	16126.6	5077.25	5453.64	3253.11
T3_positive	MW0125994	N-Acetyl-a-neuraminic acid	2655.42	3614.96	3667.76	6483.36	5205.23	6040.72
T3_positive	MW0001076	1-(2-Chloro-6-fluorobenzyl)piperazine	2463.25	1609.52	2916.52	1559.88	3486.32	2571.74
T3_positive	MW0016132	Betamethasone valerate	573.02	867.05	606.92	1370.86	1342.02	1159.46
T3_positive	MW0006462	Rosophenine G	673.97	2583.03	560.11	3377.69	753.27	1366.08
T3_positive	MW0115103	Pentapropylene glycol	3959.68	3229.05	3923.08	4018.77	1339.97	4451.49
T3_positive	MW0148784	2'-Deoxy-thymidine-beta-L-rhamnose	39055.5	39440.7	65665.7	32664.8	54407.7	40187.3
T3_positive	MW0139006	Trigallic Acid	4425.29	6488.97	7598.26	7748.24	4731.64	7441.38
T3_positive	MW0122109	6-chloropyridazine-3-sulfonyl Fluoride	48125.7	51693.4	43081.6	73460	61066.1	68536.4
T3_positive	MW0168820	Berberine	5676.68	6573.93	4907.65	5920.17	5647.84	4547.69
T3_positive	MW0103471	ADP-ribose	65210.6	68142	30930.5	124848	53008.1	153720
T3_positive	MW0061712	14,15-Leukotriene C4(ExC4)	14257	18467.8	9682.08	26959.3	30561.3	32481.7
T3_positive	MW0159499	alpha-Solanine	4993.23	6996.76	8580.1	767.23	2025.39	1697.73
T3_positive	MW0126000	Oxibendazole	2451.67	2348.41	2677.47	2799.2	2848.15	2876.11
T3_positive	MEDP1180	LPC(14:0/0:0)	3105.43	1077.45	3988.27	1516.43	4492.03	1178.04
T3_positive	MW0056760	Panatellin	601.82	521.1	1007.09	717.21	768.22	415.49
T3_positive	MW0118700	2-methyl-1H-imidazole-5-sulfonyl chloride	122938	128447	83449.8	110824	116061	117709
T3_positive	MW0107946	Prolylproline	95201.7	109223	101022	122840	103174	97562.7
T3_positive	MW0193980	Sorbitol-6-phosphate	608.92	411.33	2483.06	646.06	868.74	516
T3_positive	MW0124785	Mepiprazole	5941.48	8068.83	5807.58	5487.41	5217.35	9613.84
T3_positive	MEDP1072	7-Methylguanosine	3567.35	4542.07	3991.21	6420.82	3382.81	3445.14
T3_positive	MW0108921	N-tetradecanoyl-L-Homoserine Lactone	1623.56	1959.15	1940.66	2174.84	1995.58	2008.75
T3_positive	MW0014037	3-hexanoyl-NBD Cholesterol	157841	350978	121518	67393.2	87008.6	74689.2
T3_positive	MEDP0585	FFA(18:4)	6233.44	15718.6	10344.3	20508.3	8334.55	12079.6
T3_positive	MW0052920	Flumethasone pivalate	2252.2	2256.1	1793.94	3588.75	3595.98	3454.77
T3_positive	MW0154482	N-hydroxy-L-valine	2487.71	5381.66	5233.25	2605.07	1963.25	4882.95
T3_positive	MEDP0245	Nicotinamide N-oxide	36890.4	21232	46438.9	15904.9	24645.7	28581
T3_positive	FDATN00251	Bazedoxifene acetate	5434.01	5441.91	5497.73	6681.97	7578.05	5585.52
T3_positive	MW0011583	(R)-2,3-Dihydroxy-isovalerate	319581	353905	61322.4	1.11999e+06	51302.3	555627
T3_positive	MW0012998	LPC(18:0/0:0)	617.15	1276.33	6082.32	913.68	5896.86	1357.01
T3_positive	MW0054535	1-(9Z-octadecenoyl)-sn-glycero-3-phosphocholine	9664.93	7482.95	21305.3	7609.4	21005.7	9925.89
T3_positive	MW0139515	"Quercetin 3-O-(6""""""""""""""""-malonyl-glucoside) 7-O-glucoside"	15027.6	16326.8	6690.14	16913.4	9212.9	15672.5
T3_positive	MW0015288	8,9-DiHETrE	156828	104778	101495	36586.9	61783.1	32637.4
T3_positive	MW0168997	Cysteinylglycine	16970.7	23582.8	30301	26198.2	59127.4	40564.2
T3_positive	MW0011897	PC(8:0/8:0)	2233.98	1243.52	1525.12	2570.15	2957.1	1602.27
T3_positive	MW0012788	1-Deoxynojirimycin	19592.1	20514.5	17776.2	21973.9	22327.9	20532
T3_positive	MEDP1399	Carnitine C16:2	6017.54	14025.5	7655.07	15549.3	7677.6	19089.6
T3_positive	MEDP1190	Adenylocuccinic Acid	2407.62	13519.5	8347.49	21305.4	8377.29	11511.9
T3_positive	MW0048977	4-[(Z)-13,14-dihydroxytriacont-17-enyl]-2-methyl-2H-uran-5-one	6664.08	32172.1	113685	19399	12455.4	13584.3
T3_positive	MW0115320	Streptozocin	2265.79	2743.33	3183.5	2975.5	3436.84	3496.21
T3_positive	MW0055117	Monomenthyl succinate	1411.3	1291.71	6353.68	2586.88	3224.3	2921.01
T3_positive	MW0169525	N-Arachidonoyl-L-Serine	3193.48	7982.35	1802.7	9585.78	1108.59	7464.55
T3_positive	MEDL02684	Psoralidin	696.77	1182.21	1659.32	2170.46	3511.57	2838.97
T3_positive	MW0006437	Methyl 4-(2,4-dichlorophenoxy)butanoate	866	708.24	5260.37	1287.94	3515.59	1501.15
T3_positive	MW0003394	N-(1,3-benzothiazol-2-yl)-N'-phenylthiourea	10960.5	11731.2	15170.1	13996.6	3796.96	12188.6
T3_positive	MW0000546	2-(Diethylamino)-1-phenylpropan-1-OL	1821.35	3027.8	3159.94	6154.77	2142.83	5983.57
T3_positive	MW0114401	Eremopetasinorol	78235.5	84242.1	88852.5	110501	71050.1	136803
T3_positive	MW0052722	Ethyl arachidonate	4854.53	4584.5	7270.14	12883.2	9225.41	7558.92
T3_positive	MW0138043	Emblicanin B	7305.18	5246.13	6388.51	2275.01	9098.56	5221.43
T3_positive	MW0109265	Phytosulfokine b	973.86	2251.43	2075.51	1604.73	2487.32	1833.74
T3_positive	MW0012968	1-hexadecanoyl-2-(9Z,12Z-octadecadienoyl)-sn-glycero-3-phosphocholine	17687.8	23791.5	28870.2	35964.2	37229.6	35460.7
T3_positive	MW0123554	Erythrono-1,4-lactone	8581.21	10219.2	16968.7	11414.3	15995.9	9753.29
T3_positive	MW0169354	Nicotiflorin	60571.7	8821.05	107943	18920.3	39901.9	45828.9
T3_positive	MW0124215	Garciduol B	18075.8	15125.6	3346.53	15463.4	21513.4	20881
T3_positive	MW0161041	L-2,4-diaminobutyrate	19595	18699.3	15075	22259.4	17612.3	9189.22
T3_positive	MW0122176	(6aR,10aR)-1-methoxy-6,6,9-trimethyl-3-(2-methyloctan-2-yl)-6a,7,10,10a-tetrahydrobenzo[c]chromene	10930.9	9007.18	9144.31	9883.26	9528.99	9832.61
T3_positive	MW0055440	Octadecyl fumarate	21467.2	23014.4	23579.7	14564.7	15149.6	14608.6
T3_positive	MW0123289	Cerulenin	46527.2	49147.4	51027.1	55341.4	57457.7	50052.7
T3_positive	MW0054524	LPC(16:0/0:0)	83279.5	82199.8	316196	108188	371683	76798.6
T3_positive	MW0109139	Phenylalanyltyrosine	2839.62	2101.01	2557.35	3117.69	3036.53	2350.92
T3_positive	MEDP1665	Carnitine C3:0	44547.2	64683.4	90870.4	76845.9	85323.7	52373.3
T3_positive	MEDN1024	Piperidine acid	10249.1	10280.5	7343.8	9598.2	8515.16	8438.67
T3_positive	MW0016119	beta-Glycerophosphoric acid	22601.7	40609.4	8571.03	48725.3	22979.3	51479.3
T3_positive	MW0109987	Tilarginine	74462.2	68925.6	41742.2	90907.8	51414.6	80033.6
T3_positive	FDATN01037	Alvimopan dihydrate	1983.71	1659.04	3967.96	591.67	3174.69	1835.39
T3_positive	MW0000390	Oxymatrine	18718.4	21647.9	21608.4	35284.8	20054.5	31141.6
T3_positive	MW0109039	Pantethine	4610.45	6928.26	7512.92	6567.22	4442.28	8573.62
T3_positive	MW0006940	Drofenine	11569.8	9884.24	19812.2	41897.2	14139.8	19968.2
T3_positive	MW0157398	Terpendole E	3900.22	3861.07	51686.5	4597.68	79052.2	4688.56
T3_positive	MW0054629	Sphingosine-1-phosphocholine	18474.3	15876.5	15481.3	16100.5	15381	16776.7
T3_positive	MW0140755	dXTP	48809.1	44721.9	27387	38362.5	46482.3	52527.5
T3_positive	MW0144835	Alangicine	5363.26	7736.91	5144.64	4703.44	7641.42	9140.28
T3_positive	MW0123852	Erythrosine	72817.3	69996.9	78556.9	114336	115880	103209
T3_positive	FDATN01034	Mexenone	27754.6	27029.1	18180	25364.2	27080.8	28751.3
T3_positive	MW0063832	Tetrahydropersin	13730.1	22291.5	28750.7	27510.4	29664.8	20768.8
T3_positive	MW0126847	Trans-Zeatin	17859	5261.34	12619.9	15266	12643.3	7433.11
T3_positive	MW0144849	L-Alanyl-L-tryptophan	7235.85	7285.72	4419.45	6346.28	5059.18	2530.54
T3_positive	MW0120535	4-Hydroxy-6-methyl-3-(3-methylbut-2-enyl)pyran-2-one	8010.53	6685.16	15803.1	6107.43	16967.2	1739.17
T3_positive	MW0144895	Allopurinol riboside	14107.1	57165	336059	43597.7	269390	33967.1
T3_positive	MW0139901	7-Hydroxycoumarinyl Arachidonate	4264.76	3706.88	5533.28	5595.23	6123.6	4307.39
T3_positive	MW0109212	Phenylalanylserine	185467	157202	83957.2	183719	65353.7	176268
T3_positive	MW0063419	Sambutoxin	845.31	660.44	3137.32	789.17	3089.4	615.89
T3_positive	MW0107911	L-Methionine sulfoximine	12634.1	8721.2	17818.3	10895.2	12348.8	14357.5
T3_positive	MW0117775	2,2'-Dithenyl sulfide	5542.07	5594.39	23611.7	7238.22	20378.7	7906.18
T3_positive	MEDN1410	N-Palmitoylglycine	67503.6	65657.2	61489.3	68528.9	67106.6	64518.6
T3_positive	MW0014119	3-Hydroxypropionyl-CoA	2165.21	609.04	1913.97	2083.89	1047.51	1607.37
T3_positive	MW0063393	S-1 Methanandamide	15717.2	14306.9	12669.9	16190.8	13933.1	16685
T3_positive	MW0063299	R-2 Methanandamide	80430.6	88597.2	80212.7	105388	108547	101004
T3_positive	MW0126292	Pyrantel	4742.09	3278.98	4947.5	5831.27	9020.67	3846.95
T3_positive	MW0014532	4-Methylhexanoic acid	9089.16	9995.65	8383.58	11063.5	11946.7	10295.1
T3_positive	MW0110782	3-Aminopropanol	19613.2	30531.4	29829.7	45606.8	19297.4	36308.4
T3_positive	MW0063647	Squamosten A	230387	299306	102967	284118	238962	145178
T3_positive	MW0015467	9-Hydroxytridecyl docosanoate	91968.2	84650.3	108808	259597	215067	62531.5
T3_positive	MW0127213	Isopropyl methyl sulfide	5136.81	5714.24	2153.43	4146.56	4239.36	3778.5
T3_positive	MW0140842	[des-Pro3,Ala2,6]-Bradykinin	4126.47	5248.31	4560.02	5197.47	5748.08	5777.88
T3_positive	MW0052866	Oleic estolide	266511	349900	401160	85604.4	19496.7	357917
T3_positive	MW0193984	Isolithocholic acid	874723	882885	927641	954752	945868	900850
T3_positive	ZINC31168223	Evocarpine	6225.22	7219.62	7052.18	7665.57	7549.02	7258.75
T3_positive	MW0104860	3'-(2'',3''-Digalloyl-4'',6''-hexahydroxydiphenoylglucosyl)-phloroacetophenone	2469.74	4902.33	617.32	4831.16	4072.25	3976.44
T3_positive	MW0137257	Acenocoumarol	10663.2	10647	12376.5	13731.8	11302.7	11580.5
T3_positive	MW0106714	(2S)-2-[[(2S)-2-formamido-4-methylsulfanylbutanoyl]amino]propanoic acid	597606	740285	548767	663646	469958	632372
T3_positive	MW0013331	25-Methyl-21-tritriacontene-1,9,11-triol	177189	170383	167434	210442	189555	174641
T3_positive	MW0157393	Terminaline	14587.4	13248.6	11398.8	9302.2	12551.3	13481.4
T3_positive	MW0137012	COUMARIN, 7-HYDROXY-3-(p-METHOXYPHENYL)-4-PHENYL-	30429.9	25331	20997.6	27325.3	22238.8	28097.6
T3_positive	MW0110882	Adrenoyl ethanolamide	13060	20270.9	14653.5	32933	24058.4	29662.9
T3_positive	MW0113215	5-Decanoyl-2-nonylpyridine	8402.87	13854.1	11117.8	13345.7	10265.1	12454.4
T3_positive	MW0049170	Decanoylcarnitine	1113.2	3076.43	1005.23	3694.36	652.82	3632.4
T3_positive	MW0055456	O-Decanoyl-L-carnitine	8996.91	18117.4	4498.99	22667.8	6099.95	23938.3
T3_positive	MW0193994	Carnitine C4:0	51376.8	29676.7	28398.4	35114.4	43583	14183.1
T3_positive	MW0157190	Squalamine	2012.64	3196.97	2098.57	28129.5	28583.6	27621.3
T3_positive	MW0054416	L-rhamnulose	10143.9	8593.51	4037.19	9312.76	7354.7	5930.66
T3_positive	MEDP1060	Hydroxyquinoline	22329.6	30456	23800.4	29320	19231.8	18802.7
T3_positive	MW0121605	2-Amino-5-methylbenzothiazole	6562.93	5527.28	9204.99	6497.08	10127.9	5430.14
T3_positive	MW0148171	Deacetylcephalosporin C	2222.39	973.56	3998.97	3084.28	3633.47	4704.28
T3_positive	MW0002257	1-(2,4-Dichlorophenyl)ethanol	20056.6	19117.3	8763.96	13443.4	5403.99	19135.6
T3_positive	MW0055407	N-retinylidene-N-retinylethanolamine	5641.98	33669.7	15201.9	16236.5	16673.2	5801.66
T3_positive	MW0169367	L-Proline	112129	158573	170586	33971	89850	205911
T3_positive	MW0129533	1-(2-Hydroxyphenyl)-3-phenylpropane-1,3-dione	23388.4	25196	38319.3	27950.2	39260.7	25447.9
T3_positive	MW0110915	Arachidonoyl Thio-PC	154626	182661	169028	151522	180804	125411
T3_positive	MW0103589	Guanosine-5'-diphosphate	7488.97	8137.17	947.22	7007.34	843.58	6066.64
T3_positive	MW0103557	Flavin adenine dinucleotide	10152.5	11871.2	5128.5	14934.1	2054.58	10345.7
T3_positive	MW0013431	2-Decaprenyl-3-methyl-6-methoxy-1,4-benzoquinone	8091.21	3090.08	7791.98	9951.45	13029.7	10001.1
T3_positive	MW0053590	4-[2-hydroxy-7-[5-[(E)-1,4,5-trihydroxyhenicos-8-enyl]oxolan-2-yl]heptyl]-2-methyl-2H-furan-5-one	535130	631678	527944	431541	898973	1.0555e+06
T3_positive	MW0012501	15S-hydroperoxy-11Z,13E-eicosadienoic acid	6167.89	5924.97	6086.7	6633.07	7159.06	6287.81
T3_positive	MW0126161	Pipereicosalidine	4400.88	16156.6	20070.2	17802.6	10086.6	17129.1
T3_positive	MW0145031	Aminopentol	16603.4	14062.7	14850.5	15795	16296.2	16226.6
T3_positive	FDATP01173	Pixantrone dimaleate	881.76	2733	2746.43	385.49	3005.27	1785.84
T3_positive	MW0059056	1-(1Z-octadecenyl)-2-(5Z,8Z,11Z,14Z-eicosatetraenoyl)-sn-glycero-3-phosphoethanolamine	134985	112093	33444.5	122711	127239	115348
T3_positive	FDATN00604	Eprosartan mesylate	8414.84	5233.04	7053.33	8636.44	9767.05	9084
T3_positive	MEDP1814	2,5-Dimethyl-3(2H)-furanone	4753.02	6715.31	7470.57	7583.86	6150.75	4809.02
T3_positive	MW0114586	Heptapropylene glycol	6282.59	6613.56	5096.19	5358.8	5350.93	11169.8
T3_positive	MW0005562	5-Benzylpyrrolidin-2-one	11298.8	14258.8	18507.6	18915.2	12077.6	6887.49
T3_positive	MW0105037	3-Hydroxydecanoic acid	5178.22	6759.47	6631.51	8192.42	5643.14	8525.92
T3_positive	MW0004954	4-Ethynylaniline	1512.54	1684.34	1016.46	720.04	1808.74	7106.32
T3_positive	MW0015532	acetoacetyl-CoA	2772.03	3307.41	5696.37	2230.68	6975.98	1813.24
T3_positive	MEDN1056	Iminodiacetic acid	13960.5	14656.4	10711.1	22795.4	13439	10022.2
T3_positive	MW0157900	Thrombin Receptor Activator for Peptide 5 (TRAP-5)	4583.49	3260.51	4569.98	3471.1	4408.79	9790.2
T3_positive	MW0118913	2-Thiouracil	13812.8	9887.81	9000.21	20301.8	11558.7	10746.7
T3_positive	MW0125278	Propionamide, N-antipyrinyl-	5125.32	4224.34	3217.81	2633.39	4552.1	2947.81
T3_positive	MW0141386	13-Hydroxydocosanoic acid	114075	66739.9	44051.1	58049.7	65252.3	133558
T3_positive	MW0055128	Motrilin	49002.2	52628.1	48225.1	43190.2	25340.6	18408.4
T3_positive	MW0155568	Picrocrocin	924.23	2002.74	3958.55	5156.38	2753.38	2635.22
T3_positive	MW0009707	Salicin	62758.7	78655.3	85453	77397.1	71802.8	59528.8
T3_positive	MW0140184	(1-((1-Methylpiperidin-2-yl)methyl)-1H-indol-3-yl)(naphthalen-1-yl)methanone	8347.64	14011.4	13854.3	17012.4	14179.8	19229.9
T3_positive	MW0053883	Hericenone D	10968.7	12176.1	11486.9	12409.9	11031.2	24033.9
T3_positive	MW0053985	Hydroxyisocaproic acid	10699.5	9992.56	8745.2	11366.9	10450.8	10438.4
T3_positive	FDATN00665	Diacerein	333103	381430	249762	340290	272096	322714
T3_positive	MW0056970	1-octadecanoyl-2-(7Z,10Z,13Z,16Z-docosatetraenoyl)-sn-glycero-3-phosphocholine	4120.92	4740.95	3163.33	5050.33	6132.33	2920.68
T3_positive	MEDTP02857	Thiram	167984	125566	366364	102488	195276	140130
T3_positive	MW0006009	Alprenolol	55497.6	53737.5	49051.2	58399.2	78898	70829.5
T3_positive	MW0126371	Quinalphos	11826.4	9365.61	10685.3	14614.6	9907.99	10521.7
T3_positive	MW0126020	Palonosetron	20038.3	23032.9	15454.5	21841.7	8096.57	19397.4
T3_positive	MW0053729	Glycerol triundecanoate	804.04	5007.27	6590.04	16821.7	32864	15291.6
T3_positive	MW0169065	Diethyltoluamide	9747.2	14257.6	13233.2	16426.5	17329.4	17026.5
T3_positive	MW0111276	Rimantadine	3162.28	3597.6	3805.56	5452.4	2766.04	5898.23
T3_positive	MW0130918	Tyrphostin B42	16784.5	12592	17482.6	19081.4	17844.5	15973.2
T3_positive	MEDN1430	prostaglandin A2	11457.3	10391.5	7155.94	14222.6	49294.2	11204.2
T3_positive	MW0049027	Corossolone	29272.4	30000.1	29698.4	29168	29638.9	28641
T3_positive	MW0139156	Methylustin	27174	11714.7	40896.1	12368.4	35100.5	21056
T3_positive	MW0106541	Docosahexaenoyl glycine	20925.5	42819.1	13716	11615.7	9273.44	9227.9
T3_positive	MW0116543	1,1'-Ethylidenebistryptophan	11820.6	17376.5	13350	17020.7	7915.87	9637.93
T3_positive	MW0013004	1-octadecanoyl-2-(9Z,12Z-octadecadienoyl)-sn-glycero-3-phosphoserine	56541.5	52893.1	54408.5	41140.5	38723.9	35921.3
T3_positive	MW0159392	Westiellamide	7663.57	8548.38	8368.07	6542.1	10059.3	16845.2
T3_positive	MEDP1585	Alanine glutamate	2254.34	6089.67	3737.33	2043.26	1406.95	3331.46
T3_positive	FDATP00975	Trimetazidine dihydrochloride	3051.84	3746.93	2282.73	4489.56	10979.2	3096.9
T3_positive	MW0103600	Inosinic acid	29429.2	500562	1.22678e+06	261124	1.32234e+06	160730
T3_positive	MW0008802	N-Acetyl-Neuraminic Acid	2376.08	2773.5	4480.02	3734.11	6074.91	4966.68
T3_positive	MW0110821	4,5,6,7-Tetrahydro-2,1-benzisoxazol-3-amine	18580.4	20327.1	42648.8	19817.5	34098.6	21374.5
T3_positive	MW0148183	Decahydro-2-naphthoic acid	6787.13	7670.38	6465.25	7815.98	8009.18	6866.65
T3_positive	MW0055234	N-acetylsphinganine	906.39	1029.93	1109.27	1536.44	3347.31	1766.48
T3_positive	MW0000418	Quininae	8833.7	8875.8	8107.52	9096.32	10466	7842.88
T3_positive	MW0153459	Menadione sodium bisulfite	32461.7	23162	92851.3	21015.3	42718.7	33635.7
T3_positive	MW0168800	Avocadyne	68132.4	53713.8	60583.6	37406.4	7741.69	10224.7
T3_positive	MW0130129	[2-(3,4-dihydroxyphenyl)-3,7-dihydroxy-3,4-dihydro-2H-chromen-5-yl] 3,4,5-trihydroxybenzoate	18320.1	21653.9	11267	16378	14108.1	23028.8
T3_positive	MW0108678	Nagaba	17865.7	20069.6	29113.4	37591.6	31596.5	18969.6
T3_positive	MW0009650	Radicicol	126886	122191	151229	106503	131932	110930
T3_positive	MW0009779	Sulfabenzamide	58354.6	68140.3	20865.2	50902.1	8016.48	73431.6
T3_positive	MEDN0204	Pyruvic Acid	7312.43	7235.44	6623.16	26383.4	7876.34	9449.69
T3_positive	MW0052888	Fasciculic acid B	7840.18	34309	38109.4	5481.48	19791.7	465.11
T3_positive	MW0055136	Mupirocin	4090.69	2181.03	3945.51	3713.82	5698.67	4993.65
T3_positive	MW0056747	Palmitoyl Serinol	10866.3	21962.4	9611.41	16453.3	13732.6	5491.42
T3_positive	MW0010711	(-)-Linalool	181.34	146.24	166.6	142.89	394.2	205.81
T3_positive	MW0063446	Sarsasapogenin	6415.08	6225.56	5872.42	7127.6	6656.35	7268.91
T3_positive	MW0114007	Bispyribac	1696.11	5959.05	4657.29	2936.02	5646.42	2423.55
T3_positive	MW0143934	7alpha,12alpha-Dihydroxycholest-4-en-3-one	815.46	5711.08	3554.47	5757.52	569.42	8798.38
T3_positive	MW0149066	Eudesobovatol A	2183.15	10834.3	13915.2	5214.36	16980.2	4857.21
T3_positive	MW0055310	N-hexanoylsphingosine	12025.4	8268.41	21448.4	4597.17	10677.9	13740.5
T3_positive	MW0111235	Octadecylamine	19787.6	17555.8	19930.2	1680.73	12691.3	16459.7
T3_positive	MEDN0682	Octadecanamide	94321.3	143489	112628	78974.4	105743	124854
T3_positive	MW0009684	Rivastigmine	9300.45	10080.5	7504.21	9177.41	13005.3	11855.6
T3_positive	MEDP0792	Pyrrolidine	10949.5	17727.8	9774.88	14425.4	19108.1	13061.1
T3_positive	MW0014593	(+/-)5,6-EET Methyl Ester	3129.1	2883.93	2914.28	5520.69	6809.79	8348.64
T3_positive	MW0008588	N,N-dimethylsphingosine	42538	48781.4	52433.6	77152.7	56216.1	59981.6
T3_positive	MW0169886	Sulfamonomethoxine	61931.7	70565	45984.5	87467.4	16041.5	20885.7
T3_positive	MW0007335	Phenylacetaldehyde	31025.5	38883.2	44205.8	54102.4	42160.5	32432.8
T3_positive	MW0001300	1,2-Diphenylhydrazine	199264	188006	215800	234698	188223	206227
T3_positive	MEDN1007	Diphenylamine	50240.2	32650.7	38996.9	40656.7	45683.3	64314.5
T3_positive	MW0063562	N-(tricosanoyl)-sphing-4-enine-1-phosphocholine	39761.3	20803.6	29221	17969.4	77053.5	27732.8
T3_positive	MW0121922	6-Benzylaminopurine	2553.9	5419.52	5858.19	1542.17	3309.53	6665.15
T3_positive	MW0125805	Nigellidine	4442.77	5099.06	5045.83	6243.37	5728.18	4218.88
T3_positive	MW0012210	12'-Apo-b-carotene-3,12'-diol	4292.54	7700.89	6685.85	12157.1	14253	12199.6
T3_positive	MW0107537	Indole	13800.7	16486	13710.6	16306.8	13605	12165.9
T3_positive	MW0054292	Lauroyl diethanolamide	5645.78	4507.76	4783.03	5219.94	5355.93	5309.96
T3_positive	MEDP1332	LPC(20:3/0:0)	1184.89	2005.54	7344.24	1132.34	15590	3342.12
T3_positive	MW0147918	cyclic ADP-ribose	33327.9	26144.3	8613.05	20799.1	13446	21444.3
T3_positive	MEDP0686	2-Acetylfuran	39315.6	37656.3	27849	41322.8	39927.3	33555.1
T3_positive	MW0104039	(Z)-S-1-Propenyl methanesulfinothioate	1156.6	1794.01	3898.01	2962.46	4224.41	2243.4
T3_positive	MW0107875	Homocitrulline	56763.9	63012.2	68217.3	67699.9	53207.8	86372.7
T3_positive	MW0002174	2,3-Dioxo-6-nitro-7-sulfamoylbenzo(f)quinoxaline	1267.12	2506.68	5093.89	644.28	5094.59	662.94
T3_positive	MW0161941	Hydron;propanedioate	7070.88	5503.79	4900.23	6938.93	5138.11	5891.03
T3_positive	MEDN1753	2,2-Dimethylpentanoic acid	32677.6	33116	31997.9	32457.7	35072.2	31001.6
T3_positive	MW0006060	2-Aminobenzoic acid	199169	466853	1.69412e+06	368876	1.71825e+06	285345
T3_positive	MEDN0441	3,4,5-Trimethoxybenzoic Acid	820.17	637.13	2288.85	1466.85	937.56	1092.4
T3_positive	MW0052530	Enantio-PAF C-16	2780.92	1716.08	3728	3925.3	6000.97	1370.06
T3_positive	MW0000599	(2-Bromo-4-tert-butylphenoxy)acetic acid	2116.74	2747.7	5643.1	3100.68	5564.34	2741.91
T3_positive	ZINC33834040	[4-(5,7-Diacetyloxy-6-methoxy-4-oxochromen-2-yl)phenyl] acetate	649.92	987.01	1889.27	759.81	1862.87	799.06
T3_positive	MW0114417	1-[5-Ethyl-2-hydroxy-4-[[6-methyl-6-(1H-tetrazol-5-YL)heptyl]oxy]phenyl]ethanone	3773.09	4564.78	3392.56	5134.6	1735.75	3817.69
T3_positive	MW0127487	Fluthiacet-methyl	476.12	1692.68	5729.71	1597.87	5424.89	1578.92
T3_positive	MW0147794	Corticosterone acetate	3301.22	6240.17	3328.4	3793.22	6093.27	5893.44
T3_positive	MW0006368	Bis(2-ethylhexyl) phthalate	15053	19649.3	17166	29716.6	38120.7	29262
T3_positive	MW0009168	Novaluron	506693	689036	663040	716749	648793	684425
T3_positive	MW0111314	Thioetheramide PC	251247	213075	446944	292607	212743	209824
T3_positive	MW0053451	Ganoderiol G	479.43	1007.31	1581.88	785.63	2893.26	1515.26
T3_positive	MW0123327	Cidofovir	3319.08	1636.64	1946.41	1083.77	3917.71	2757.84
T3_positive	MW0008966	N-Benzyloxycarbonylglycine	6726.55	6663.58	6365.65	7312.57	8069.13	6383.79
T3_positive	MW0148888	Emindole Sb	1275.42	9351.3	6537.64	9370.03	1392.97	15544.4
T3_positive	MW0114336	D-myo-Inositol-3,4,5-triphosphate	66399.3	46580.8	68856.2	53053.9	79461.5	66657.3
T3_positive	MW0112863	3-methyl-1H-pyrazole-4-carbaldehyde	41278.5	32236.9	34942.6	19428.1	20050.2	28900.2
T3_positive	MEDL02002	Erucic acid	2788.29	2433.47	1830.98	1613.85	1436.38	1564.57
T3_positive	MW0012353	13-Docosenamide	288744	242173	267022	176395	693844	455050
T3_positive	MW0141766	Hydroxyversicolorone	48584.1	22998.4	41209.5	10620.2	19242.9	26577.6
T3_positive	MW0111232	n-Oleoylethanolamine	3252.63	3035.59	3166.27	3263.74	3721.39	3056.6
T3_positive	MW0114559	Glutaral	14574.7	11047.7	10085.6	13005.7	12733.9	12004.7
T3_positive	MW0155528	phosphoribosyl-AMP	37442.9	28690.9	21663.4	29998.4	27736.6	65708.4
T3_positive	MW0001571	ML-9 free base	44391.7	38729.2	44208.4	26153.5	29372.4	36063.2
T3_positive	MW0109597	Selfotel	54386	63126	20196	44189.9	12758.7	60882.1
T3_positive	MW0015000	6-Deoxohomodolichosterone	29559	37577.3	34664.3	9208.2	8859.09	13726.6
T3_positive	MW0007585	Mepanipyrim	10040.2	11987.3	14394.2	8617.06	23363.2	20121.6
T3_positive	MW0113755	6-Methyl-5-hepten-2-one	316926	316311	310280	364249	347047	348042
T3_positive	MW0169682	Piperidine	72114.2	124087	63888.4	120800	61607.1	65384.3
T3_positive	MW0126314	Pyridine	10607.8	9645.5	13987.6	11199.2	14630.2	7654.37
T3_positive	MW0169880	Succinic acid	1560.22	2857.79	2368.63	4748.91	4048.98	3082.53
T3_positive	MW0143327	Hexenal, 4-hydroxy-	11701.4	11263.2	9617.54	11311.1	12093.4	10477.3
T3_positive	MW0124723	Lumichrome	7759.98	8042.72	12730.1	15153.8	15593.8	13424.7
T3_positive	MW0007578	Melamine	10675.4	13028.3	9474.87	12910	7857.07	9366.68
T3_positive	MEDL02284	1,3,5-Trihydroxybenzene	3081.54	10745.4	15183.8	4751.1	17728.5	3864.04
T3_positive	MW0052578	Eplerenone	21230.2	15418.3	20332.8	23389	20532.4	21274.5
T3_positive	MW0014197	3-Methylxanthine	29422.9	25877.5	19944.6	34201.1	28391.7	27198.5
T3_positive	MW0104668	2-Aminoethyl dihydrogen phosphate	319058	334854	651805	393098	625312	373490
T3_positive	MEDL02021	Sarcosine	189311	229502	140173	170718	205911	205729
T3_positive	MEDN0034	β-Alanine	6289.38	7687.86	4117.33	5835.78	3964.05	6569.01
T3_positive	MW0112870	3-Methyl-2-butenal	12785.9	12770.3	11810.1	14580.7	13386.6	12733.7
T3_positive	MW0168837	Betaine	910908	800317	495282	1.00758e+06	951887	320106
T3_positive	MW0109791	Taurine	27881.2	9596.28	26617.1	23859.1	27431.1	35532.3
T3_positive	MW0103936	(4-Oxo-thiazolidin-3-yl)-acetic acid	49468.2	46619	63417.9	47618.9	96879.5	72914
T3_positive	MEDP1395	Carnitine C17:0	6509.76	12960.8	1798.28	13161.1	1435.27	13148.7
T3_positive	MW0161724	Hydron;2-hydroxypropane-1,2,3-tricarboxylate	36474	15203.8	15237.9	17010.1	18479.7	15950.4
T3_positive	MW0123207	Epsilon-caprolactam	9626.84	12535.3	7929.66	2462.69	2778.63	9526.87
T3_positive	MEDP2134	(-)-alpha-Terpineol	9537.96	15076.2	13117.1	11599.7	7510.1	7217.77
T3_positive	MW0148468	Difethialone	14980.1	12540.6	7884.61	14406.4	13784.8	17389
T3_positive	MW0111263	Pramipexole	627552	757016	675653	823333	691021	714399
T3_positive	MW0012844	1-Linoleoyl-2-oleoyl-rac-glycerol	29370.1	35566.2	23629.5	20802.4	33201.2	38591
T3_positive	MW0011359	(1S)-(+)-(10-Camphorsulfonyl)oxaziridine	2420.98	3403.71	5550.21	3294.25	5839.41	3267.74
T3_positive	MW0143303	4-Dodecylphenol	2985.69	3995.53	6302.48	9637.83	6443.94	6795.47
T3_positive	MW0138954	Methyl cinnamate	5782.86	6174.89	5995.18	9382.08	10301.7	11307.4
T3_positive	MEDP1809	Triacetin	11119.1	13477.7	4233.86	8371.98	2345.05	9162.05
T3_positive	MW0110630	1-Phenylbiguanide	3148.37	4585.67	7284.47	4301.01	4690.14	4585.78
T3_positive	MW0006439	Butenafine hydrochloride	6287.41	6530.13	1364.19	6348.57	1535.55	4290.58
T3_positive	MW0108619	N-Acetyl-D-phenylalanine	1280.89	2999.46	3328.48	5136.58	4246.84	3970.37
T3_positive	MW0160670	2-Aminooctadec-4-ene-1,3-diol	2620.48	1656.44	4818.84	1161.74	3400.69	1912.82
T3_positive	MW0015570	Acrinathrin	523.3	2745.4	2321.08	2201.06	2725.89	1561.79
T3_positive	MW0004447	4,4'-Methylenedianiline	4481.82	4621.82	5260.02	6166.33	6062.55	4145.14
T3_positive	MW0139231	Pachyrrhizin	31156.6	29607.8	24578.7	29081.4	37730.3	34899.3
T3_positive	FDATN01414	Pemirolast potassium	9660.88	8232.75	5357.63	4534.84	3983.61	1598.85
T3_positive	MW0006078	Benzyl alcohol	6678.18	6571.94	5843.06	7397.42	5902.68	6248.01
T3_positive	MW0006323	Benzylamine	18346.3	11427.8	19220.5	18040.8	16172.3	20284.6
T3_positive	MW0108629	N-Acetylhistidine	160746	157591	150716	219291	117619	165963
T3_positive	MW0195169	Glutathione Reducedform	948714	907202	1.16954e+06	1.0334e+06	1.81495e+06	1.42119e+06
T3_positive	MEDP1539	Thiamine Pyrophosphate(TPP)	1655.55	587.92	10098.7	2581.06	14130.3	603.78
T3_positive	MW0012846	[2-hydroxy-3-[(9Z,12Z)-octadeca-9,12-dienoyl]oxypropyl] 2-(trimethylazaniumyl)ethyl phosphate	763.89	1034.74	3411.95	1442.01	4409.61	1252.85
T3_positive	MW0115350	Tetraethylene glycol	13151.7	14371	5792.12	10644.6	12751.9	9835.62
T3_positive	MWS-04-329g_p	Zebularine	67375.2	62001	57260.7	38189.8	24794.9	70484.6
T3_positive	MW0105788	Asn-Phe	17781.2	16951.6	15090.9	19680.1	17780.9	17042.4
T3_positive	MW0015856	Arachidonic Acid Leelamide	527625	576301	732681	300923	425.52	289438
T3_positive	MW0126295	Pyrazin-2-carboxylic acid	2506.45	4023.7	4305.65	4628.31	3061.23	4031.68
T3_positive	MW0168683	Aconitic acid	30827.8	13519.8	13618.7	16869.8	28617.9	13599.2
T3_positive	MW0110294	Tyr-Thr	262738	231390	230243	178374	257025	247132
T3_positive	MW0168639	5-fluoroindole-2-carboxylic acid	3297.61	2750.66	4763.39	3316.31	6321.8	5352.74
T3_positive	MW0122532	7-Nitroindazole	137074	126710	49084.9	113197	165042	180045
T3_positive	MEDN1306	Ureidosuccinic acid	8712.93	13041.5	487.22	20398.9	438.51	6994.93
T3_positive	MW0106320	Cysteinyl-glutamate	16420.5	23966.7	54385	25524.7	61727	31950.7
T3_positive	MW0105496	Alanylarginine	124724	125215	119507	132559	132595	137631
T3_positive	MW0109935	Threoninyl-Isoleucine	10529.5	11160.2	11237.2	14906.4	12530.3	13577.4
T3_positive	MEDN0161	Guanosine 3',5'-Cyclic Monophosphate	21280.8	19643.9	25318.2	24920.5	29700.7	20041
T3_positive	MW0111256	Phosphocholine	1676.31	1625.05	2111.18	2012.16	2575.96	2065.2
T3_positive	MEDTP01664	Carnitine C14:0	26941.4	95273.9	20490.8	90846.8	16237.4	97479.1
T3_positive	MW0109045	4-Chloro-L-phenylalanine	87393.1	83761.6	82809.9	99637.2	91596.6	91956.7
T3_positive	MW0145517	Arg-Thr-Ile	9179.45	9936.88	9062.95	11723.5	9611.52	15354.2
T3_positive	MW0108730	(S,Z)-N-(2-Oxotetrahydrofuran-3-yl)tetradec-9-enamide	2788.74	2253.04	2210.52	2902.86	2943.16	2458.85
T3_positive	MW0011591	(R)-3-hydroxybutyrylcarnitine	4513.73	6311.88	15505.8	4452.7	15083.5	2322.14
T3_positive	MW0109323	Pro-Leu-Lys	64840.1	170752	182765	91368	81205.2	187349
T3_positive	MW0104379	2,2,4-Trimethyl-1,3-pentanediol diisobutyrate	2108.39	5998.2	4322.31	6679.71	7743.95	10055.6
T3_positive	MW0110917	N-(2-hydroxyethyl)icosanamide	8776.99	7960.55	9027	8117.51	10953.9	8850.51
T3_positive	MW0110038	TRIPHENYL PHOSPHATE	218.44	735.27	2304.4	424.96	513.49	491.59
T3_positive	MW0153159	Lys-Thr-Ser	6241.09	15177.7	27022.8	13637.7	11416.9	16591
T3_positive	MW0150836	His-Arg-Lys-Glu	3200.37	3492.21	3386.62	2837.87	4189.17	6175.24
T3_positive	MW0016403	Carnitine C5:1	29038.6	10236.4	46491.4	11330	22374.6	27785.7
T3_positive	MW0150193	Glu-Tyr-Ile-Glu	1362.86	1595.77	2875.05	4666.03	3750.07	6481.03
T3_positive	MW0156848	Ser-Lys-Ser	125624	379874	541085	297506	213291	377434
T3_positive	MEDP1241	5-Hydroxy-2-oxo-4-ureido-2,5-dihydro-1H-imidazole-5-carboxylic acid ester	93153.3	77235	191726	58972	135229	89020.6
T3_positive	MW0107099	Gly-Val-Arg	10636.1	10771.9	12424.9	11646.6	11452.8	14755.1
T3_positive	MW0015862	1-O-Hexadecyl-2-arachidonoyl-sn-glycero-3-phosphocholine	504679	486774	462660	8601.34	63069.1	3262.65
T3_positive	MW0144558	Ala-Glu-Gln	6861.07	4600.3	4874.54	6315.65	6269.81	4702.94
T3_positive	MW0011905	1,2-Dioleoyl-sn-glycero-3-phosphoethanolamine	53427.1	73257.8	59182.3	44332.3	44774.2	32955.7
T3_positive	MW0106921	Glu-Pro-Arg	85941.2	97026.9	72972.4	98919.9	71434.8	73905.1
T3_positive	MW0050103	1,2-Dioleoyl-sn-glycerol	53241	53031.7	48927.2	48046.9	48080.3	42842.5
T3_positive	MW0148632	PDMP hydrochloride	4983.43	5596.55	7845.56	9727	9598.65	4831.79
T3_positive	MW0149743	Gln-Leu-Leu	1271.98	532.26	784.65	6580.39	3157.39	4923.57
T3_positive	MEDP1429	Carnitine C5:DC	6948.4	8256.72	21903.9	17821.8	17674.2	28762.3
T3_positive	MW0105860	Asp-Ile-Arg	2880.88	4386.14	3335.44	4665.96	3086.12	3310.91
T3_positive	MEDP1166	PC(16:0/2:0)	119538	115908	380542	126093	370413	127889
T3_positive	MEDP1407	Carnitine C14:2	1239.76	7835.16	770.3	8439.66	3157.43	15572.3
T3_positive	MEDP1422	Carnitine C8-OH	5916.36	13672	14172.5	24318.5	8745.01	28227.8
T3_positive	MEDP1345	LPC(18:3/0:0)	11065.1	8340.38	12283.4	7671.59	17099.7	6412.15
T3_positive	MEDP1659	LPC(O-0:0/18:0)	20302.1	10564.9	4734.85	12761.1	16897.7	21957.9
T3_positive	MW0151666	Ile-Asp	2665.69	2035.52	7437.49	2185.75	7462.6	1293.64
T3_positive	MW0006491	Carbetapentane	32937.6	30949.2	56077.2	92442.4	50564.4	38742.5
T3_positive	MW0059317	PE-NMe(15:0/22:5(7Z,10Z,13Z,16Z,19Z))	871798	864894	954719	691859	759364	529142
T3_positive	MW0056855	1-pentadecanoyl-2-(9Z,12Z-octadecadienoyl)-sn-glycero-3-phosphocholine	38149.8	42827.5	42374.5	31097.5	25212.7	23363.6
T3_positive	MW0056850	1-Pentadecanoyl-2-hexadecanoyl-sn-glycero-3-phosphocholine	32366.5	43734	40780.1	3546.23	15532.1	24618.5
T3_positive	MW0163756	[(2S)-2-azaniumyl-2-carboxyethyl] [(2R)-2,3-bis[[(Z)-octadec-9-enoyl]oxy]propyl] phosphate	9136.2	4003.5	8636.67	6908.73	6140.76	7063.77
T3_positive	MW0056856	PC(15:0/18:3(6Z,9Z,12Z))	19051.3	23029.2	19019.6	6630.77	1043.44	5410.39
T3_positive	MW0056866	PC(15:0/20:5(5Z,8Z,11Z,14Z,17Z))	29571.5	18233.9	13696.1	6902.81	5970.25	6629.9
T3_positive	MW0159895	(2R,3R)-2-Aminooctadecane-1,3-diol	4675.33	6531.05	10540.3	5301.21	6850.1	6175.86
T3_positive	MW0013005	1-Stearoyl-2-linoleoyl-sn-glycerol	20573.5	16515.2	12878.1	28823.6	16983.5	17168.1
T3_positive	MW0160293	Fructose-1,6-diphosphate	5353.89	10335.1	4828.05	7239.05	3333.5	4285.33
T3_positive	MW0152665	l-Histidinol phosphate	13142.7	12437.3	23801	15346.5	21944.5	11860.6
T3_positive	MW0059306	PE-NMe(15:0/20:2(11Z,14Z))	510594	695294	345637	962280	920026	259759
T3_positive	MW0149720	Gln-Ile-Leu	20437.6	17250.8	38906.8	32774.3	39197.4	73321.8
T3_positive	MW0015480	(Z)-7-[(2R)-3-hydroxy-2-[(E,4R)-4-hydroxy-4-(1-propylcyclobutyl)but-1-enyl]-5-oxocyclopentyl]hept-5-enoic acid	9257.57	11008.4	8588.07	13955.9	12825.3	11444.5
T3_positive	MW0054562	1-(1Z-hexadecenyl)-sn-glycero-3-phosphocholine	1266.84	725.66	5691.58	624.9	7103.44	986
T3_positive	MW0164039	5-Guanidino-3-methyl-2-oxopentanoate	5125.86	5959.46	3660.94	5485.06	2647.11	5036.87
T3_positive	MW0124809	RCS-4-C4 homolog	4121.13	15892.8	21353.6	8983.66	7745.72	19943.7
T3_positive	MW0151929	Juvenile hormone III acid	813.65	1236.07	1697.59	1716.8	2962.68	2603.25
T3_positive	MW0059314	PE-NMe(15:0/22:2(13Z,16Z))	11522.1	15739	13820.7	4360.87	1018.95	5491.61
T3_positive	MW0156651	Ser-Arg-Ser	5260.6	8704.6	4770.12	5285.34	7840.79	9632.29
T3_positive	MW0159028	Val-His-Phe	17636.9	21355.3	15374.5	20661.4	15560	15173.3
T3_positive	MW0162882	Glutamine Analogue, 1	5062.08	2295.12	3195.35	5022.23	784.08	4557.12
T3_positive	MW0014018	3-Demethylubiquinol-10	10352	9879.81	8465.23	24510.3	15411.8	20525.5
T3_positive	MW0011795	1-(1Z-octadecenyl)-sn-glycero-3-phosphocholine	732.43	723.36	4361.98	1819.28	5429.36	1118.52
T3_positive	MEDL00444	Pro-Ile	2573.03	2460.11	2257.79	2929.71	2393.62	2518.78
T3_positive	MW0143472	5-CHOLESTAN-3-OL-6-ONE	823593	779675	769660	829447	843672	799773
T3_positive	MW0012982	LPC(15:0/0:0)	947.49	784.96	13084.4	1894.04	20501.6	1087.25
T3_positive	MW0139983	Yuzu-Lactone	909.81	1692.4	1875.89	2874.38	4423.9	5112.97
T3_positive	MW0124143	Fluphenazine sulfoxide	72062.9	60262.9	76290.5	85597.4	84215.7	77496.4
T3_positive	MW0158376	Tyr-Arg-Ile	6695.14	6985.37	6845.03	7133.75	8448.16	7100.91
T3_positive	MW0146517	(7R,8Z)-bacteriochlorophyll b	14059.3	8106.09	2336.9	8672.84	14037.1	17848.2
T3_positive	MW0150031	Glu-Ile-Ala-His-Gly	2638.51	2842.3	2976.73	4344.46	3901.99	5172.78
T3_positive	MW0126399	Chinomethionat	5071.15	4725.21	4482.37	5792.67	4648.59	4811.74
T3_positive	MW0013219	20-Dihydrodydrogesterone	11252.2	13557.1	9217.93	23482.3	22731.3	16003.8
T3_positive	MW0157826	Thr-Trp-Met	1.91983e+06	1.38413e+06	1.84595e+06	1.53251e+06	2.16633e+06	1.86515e+06
T3_positive	MW0164832	Agarotriose	584.05	9728.76	4058.87	3775.09	3405.11	1023.84
T3_positive	MW0012771	2-Arachidonoyl glycerol-d5	156430	142025	159928	68297.4	76277.6	78971
T3_positive	MW0151935	JWH 018 4-hydroxyindole metabolite-d9	4594.09	2890.32	3824.36	6105.83	6624.49	6069.28
T3_positive	MW0142761	3-[[2-(3-Hexylanilino)-2-oxoethyl]amino]propanoic acid	799.18	2651.16	2097.21	3442.12	3973.12	4905.44
T3_positive	MW0155109	Phe-Asn-Leu	5155.29	10128.1	5764.62	5578.21	9251.62	9201.97
T3_positive	MW0142301	2-dehydro-3-deoxy-D-glucaric acid	7089.21	13453.6	10748	9379.52	4347.2	1874.94
T3_positive	MW0119302	Benzamide, 3-[[[[[4-(aminocarbonyl)phenyl]amino]carbonyl]amino]methyl]-N-(1,2,3,4-tetrahydro-7-isoquinolinyl)-	6846.49	11894.3	6533.91	12520.3	5433.49	6349.91
T3_positive	MW0123196	4-Chloro-2-nitrobenzylalcohol	5269.94	4819.44	10156.9	6527.01	11421.9	4527.02
T3_positive	MW0158157	Trp-Gly-Val	848.84	2047	2643.01	395.7	1744.22	1062.47
T3_positive	MW0055323	N-(dodecanoyl)-sphing-4-enine-1-phosphocholine	1472.88	7616.53	6509.77	18995.3	28391.3	28276.5
T3_positive	MW0014120	3-Hydroxysintaxanthin	2439.17	2786.02	3574.35	4557	6805.82	3115.33
T3_positive	MW0158444	Tyr-Gln-Thr-Lys	16372.7	17759.3	17463.9	15548.9	16939.7	20802.2
T3_positive	MW0054970	MG(0:0/18:2(9Z,12Z)/0:0)	72783.1	69817.9	28811.9	23232.7	31585.7	18250.8
T3_positive	MW0055154	muricin G	956011	667021	881285	1456.97	458790	423810
T3_positive	MW0014019	3-Demethylubiquinone-9	310770	85337.6	95284.7	95480	118572	51874.7
T3_positive	MW0169639	Penicillic acid	41146.9	36974.1	33058.4	41199.8	40459.8	36622.8
T3_positive	MW0059318	PE-NMe(15:0/22:6(4Z,7Z,10Z,13Z,16Z,19Z))	2106.88	2953.19	3061.2	2478.44	1374.92	4834.94
T3_positive	MW0126657	Termitomycamide B	23295.5	22605.9	22802.9	26125.9	26968.2	23895.8
T3_positive	MW0114796	Malyngamide J	6527.67	5587.62	6220.57	4729.03	6873.3	14508.1
T3_positive	MW0147757	Constanolactone E methyl acetonide	1923.53	1591.78	2419.65	5473.77	4866.57	2332.58
T3_positive	MW0015132	7',8'-Dihydro-8'-hydroxyreticulataxanthin	2961.98	2896.35	4273.33	4991.95	7388.93	3881.81
T3_positive	MW0054289	Lauric Acid Leelamide	257592	89528.4	257075	101394	32667.6	49825
T3_positive	MW0116753	1-[(1S,5R)-9-methyl-9-azabicyclo[3.3.1]nonan-3-yl]-3H-indol-2-one	13648.1	11709.6	8959.51	6910.11	8929.22	5410.89
T3_positive	MW0056857	PC(15:0/18:3(9Z,12Z,15Z))	286658	419594	224769	288402	289329	69184
T3_positive	MW0138852	[(3S,6S)-6-[5,7-dihydroxy-2-(4-hydroxy-3,5-dimethoxyphenyl)chromenylium-3-yl]oxy-3,4,5-trihydroxyoxan-2-yl]methyl acetate	355549	518628	261425	419988	213326	344336
T3_positive	MW0016016	(2S,4S)-1-Acetoxy-16-heptadecene-2,4-diol	1117.71	1531.29	807.52	5108.96	4984.74	5439.57
T3_positive	MW0015472	9-nitro-9E-octadecenoic acid	161144	148502	121890	57470.7	145021	74133.5
T3_positive	MEDP1434	Carnitine C4:DC	18450.2	21220.8	20484.5	19686.6	23598.7	20918.1
T3_positive	MW0053732	2,3-Dihydroxypropyl 2-[(octadec-9-enoyl)amino]ethyl hydrogen phosphate	16205.5	7841.01	16422.2	18801.2	29046.3	8062.77
T3_positive	MEDP1886	Pro-val	3656.77	29991.7	17226.3	6500.61	6344.98	130529
T3_positive	MEDP1409	Carnitine C12-OH	1343.62	5867.89	4596.65	6860.44	645.46	10079.8
T3_positive	MW0150533	Gly-Val-Ile-Gly-Ile	15107	15307.9	15451.5	16040.4	15966	15209
T3_positive	MW0150162	Glu-Thr-His-Glu	25166.3	21747.5	27631.1	39421.2	70353.6	35538.3
T3_positive	MW0150853	His-Asn-Ile	4227.14	2816.01	2525.57	4104.15	6691.95	6359.94
T3_positive	MW0110238	L-Tyrosyl-L-Asparagine	1394.78	6582.75	3740.27	5433.03	1468.14	1078.77
T3_positive	MW0052885	Farnesyl Thiosalicylic Acid Amide	1126.48	456.52	1181.1	5195.4	2163.78	3926.13
T3_positive	MEDP1381	Carnitine C20:2	13285.6	83321.3	23562.4	87446	14888.9	150563
T3_positive	MW0158503	Tyr-Ile-Lys-Lys	821.56	2517.35	2647.39	2965.12	4131.08	2597.78
T3_positive	MW0106502	Benzyl n-[(2s)-4-methyl-1-[[(2r)-4-methyl-1-[[(2s)-4-methyl-1-oxopentan-2-yl]amino]-1-oxopentan-2-yl]amino]-1-oxopentan-2-yl]carbamate	1407.54	2518	2744.12	3971.44	3849.83	4045.41
T3_positive	MW0056999	PC(18:1(11Z)/20:5(5Z,8Z,11Z,14Z,17Z))	7209.03	9155.78	10791.2	5800.91	4712.06	5158.53
T3_positive	MEDP1446	Octadecadienamide	13519.5	27921.8	32920.7	50462.8	16654.8	29332.3
T3_positive	MW0109411	Propenoylcarnitine	23265.4	115185	12419.7	137826	12782.4	188555
T3_positive	MW0157553	Thr-Arg-Leu	15127.4	19177.8	13362.9	24521	17201.3	17118.2
T3_positive	MW0117118	3-(2,4-Dichlorophenyl)-4-(1-methyl-1H-indol-3-yl)-1H-pyrrole-2,5-dione	1313.13	30404.8	93093.6	14881.8	67492.9	8107.7
T3_positive	MW0056859	1-Pentadecanoyl-2-eicosanoyl-glycero-3-phosphocholine	1733.04	1434.36	1846.38	3540.55	3483.83	1425.24
T3_positive	MEDP1528	Carnitine C18:1-OH	7162.67	31255.8	13382.9	29770.9	4493.25	40545.1
T3_positive	MEDP1212	1,3-Dicyclohexylurea	2296.77	1897.16	3527.34	3145.09	2475.25	3616.07
T3_positive	MEDP1398	Carnitine C16:1	39800	111316	13708.6	110116	8067.2	82894.7
T3_positive	MW0158421	Tyr-Cys-Asp	13325	11684.4	9042.43	9589.5	7651.62	10152
T3_positive	MW0142437	2-Iminobutanoic acid	3157.57	3543.79	3119.63	5263.28	5803.31	3412.62
T3_positive	MW0002432	CP 47,497-C8-homolog C-8-hydroxy metabolite	3142.29	3645.36	3779.32	6688.03	5982.93	5692.78
T3_positive	MW0056361	PA(22:6(4Z,7Z,10Z,13Z,16Z,19Z)/18:1(11Z))	4317.94	3837.98	3442.52	4640.86	4348.47	2419.62
T3_positive	MW0161604	Fructose-6-Phosphate (closed form)	5394.42	12986.2	11922.9	1876.46	20440.4	3212.56
T3_positive	MW0148855	Ecdysone palmitate	3334.36	4913.35	4550.21	8411.44	8182.89	8690.95
T3_positive	MEDP1520	Carnitine C16:2-OH	4495.94	3817.86	2686.78	4162	3005.68	10058.2
T3_positive	MW0124855	JWH-210 4-Hydroxypentyl (100 microg/mL in Methanol)	6177.63	4165.85	1728.09	4931	2152.55	889.03
T3_positive	MW0114349	D-Pinitol	628.67	3141.7	3240.91	3976.77	4887.97	4751.82
T3_positive	MW0103460	Adenosine thiamine diphosphate	14162.1	8807.5	29748	17841.1	13153.9	11762.9
T3_positive	MW0115362	2-(Ethylamino)-5-(hydroxymethyl)-5,6,7,7a-tetrahydro-3aH-pyrano[3,2-d][1,3]thiazole-6,7-diol	4781.81	2900.96	5381.02	6602.1	1507.7	6127.74
T3_positive	MW0154729	Oleoyl Ethanolamide-d4	79286.1	67328.1	96075.4	56197.7	90289.1	78657.3
T3_positive	MW0156677	Ser-Asp-Gln	1166.7	563.48	2533.35	914.26	3221.15	1236.21
T3_positive	MW0147427	Chlorophyllide b	5191.18	14076.8	12415.6	13585.2	15712.8	16544.1
T3_positive	MW0105676	Arg-Thr-Arg	15372.8	24241.5	17604	35778.9	8876	19061.4
T3_positive	MW0008666	N-[2-[4-[[3-butyl-5-oxo-1-[2-(trifluoromethyl)phenyl]-1,2,4-triazol-4-yl]methyl]phenyl]phenyl]sulfonyl-3-methyl-2-thiophenecarboxamide	114323	133204	122289	115555	110872	104064
T3_positive	MW0150843	His-Arg-Val	1685.95	1323.18	805.37	1913.99	3023.75	3007.91
T3_positive	MW0158282	Trp-Val-Arg	6208.12	6367.83	6695.5	5551.04	3152.6	2639.16
T3_positive	MW0146207	Asp-Met-His	62589.1	100746	57561.1	78290.2	46153.7	44039.6
T3_positive	MEDP1534	Carnitine C20:1 Isomer 1	79179.6	333892	83945.9	327042	61976.4	303262
T3_positive	MW0055674	PA(18:0/20:4(8Z,11Z,14Z,17Z))	24308.1	28515.2	29334.6	16782.9	15306.1	14723.1
T3_positive	MW0146238	Asp-Pro-Gly	3058.47	3410.38	2706.41	5219.04	2564.12	3181.93
T3_positive	MW0155157	Phe-Gln-Asp	1972.05	1879.09	2542.37	974.56	2733.87	2587.01
T3_positive	MW0139814	Taspine	63359.2	67813.6	61155.7	67946.1	69109.6	59430.7
T3_positive	MW0109613	Ser-Glu-Lys	2039.02	2293.58	3440.37	2676.37	3124.76	3807.55
T3_positive	MW0103960	[(E)-4-Methyl-5-Oxidanyl-Pent-3-Enyl]-Phosphonooxy-Phosphinic Acid	38096.6	44018.6	129060	52462.9	128065	46015
T3_positive	MW0009881	Tert-butyl 4-methylbenzoate	4464.8	4374.18	983.06	4182.93	1078.35	3383.84
T3_positive	MW0145296	Arg-Asp-Ile	3427.7	1945.07	2867.71	4312.41	4964.75	4633.29
T3_positive	MW0155995	Pro-Ser-Ser	3636.08	4082.06	3270.34	5406.74	3919.37	2452.14
T3_positive	MW0144591	Ala-His-His	995.26	1425.3	5924.53	1681.5	6187.21	3797.13
T3_positive	MW0144242	Acetone oxime	7196.28	8651.36	8394.04	6123.47	7618.63	5765.55
T3_positive	MW0106265	Cys-Phe-Lys	2306.14	2474.74	2027.96	2953.13	1940.11	1884.51
T3_positive	MW0063633	Spironolactone	16454.7	7994.12	8083.05	8998.42	18988	17240.7
T3_positive	MEDP1386	Carnitine C18:2-OH	11512.7	10275.8	5186.25	9482.12	7428.66	26514.1
T3_positive	MW0111077	Histidinol	28892.3	28435.1	28158	30990.1	27545.5	31592.9
T3_positive	MW0054672	Malyngamide I	2556.22	3034.27	3551.21	2594.94	4200.42	1453.04
T3_positive	MW0149758	Gln-Lys-Leu-Glu	10028.2	8038.5	7550.86	8037.19	9150.7	7791.63
T3_positive	MW0123010	Azobenzene	9109.52	11532.2	6792.4	8551.46	21221.7	8113.84
T3_positive	MW0011080	(2S)-3-hydroxypropane-1,2-diyl didecanoate	48787.8	47176.2	34360	16402.8	21592.6	20828.4
T3_positive	MW0013821	3-Decaprenyl-4,5-dihydroxybenzoate	122328	134191	54860.4	196637	205201	105095
T3_positive	MW0152480	Leu-Ser-Asn	7049.43	7132.03	6756.36	8312.94	6913.6	7069.04
T3_positive	MW0009064	Etilamfetamine	30734.2	19896	28091	10281.8	24652.2	27996.7
T3_positive	MW0115484	xi-3-Methyl-3-cyclohexen-1-ol	8688.2	9280.83	8648.22	8296.58	9513.87	8575.22
T3_positive	MW0000225	Dextrorphan, Antibiotic for Culture Media Use Only	3860.7	8678.49	10869	6696.21	6063.26	17701.8
T3_positive	MW0168306	N-[[(1R,4aS,10aR)-1,4a-dimethyl-7-propan-2-yl-2,3,4,9,10,10a-hexahydrophenanthren-1-yl]methyl]icosa-5,8,11,14-tetraenamide	172389	178358	85583.1	70271.3	62636.3	58285.2
T3_positive	MW0158940	Val-Asp-Leu	4335.54	6397.67	6097.25	7053.82	10027.7	6633.14
T3_positive	MEDP1392	Carnitine C18:3	1349.75	7462.75	969.92	6248.92	883.69	7842.26
T3_positive	MW0151489	Ile-Leu-Gly	1371.28	1488.99	2999.29	634.38	1005.84	5479.72
T3_positive	MW0141660	19-(4-Hydroxyphenyl)nonadecanoic acid	6803.73	5526.21	7281.3	8122.28	8329.86	7302.25
T3_positive	MW0055029	1-Eicosanoyl-rac-glycerol	306637	262164	350513	161685	101448	134339
T3_positive	MW0107986	Lyngbyatoxin	3031.84	6027.21	3822.48	4536.07	7119.68	3715.1
T3_positive	MW0156029	Pro-Tyr-His	20858.8	42094.4	37376.4	45968.7	24204.3	12770
T3_positive	MW0151501	Ile-Leu-Val	6296.31	16424.1	29149.8	16624	13047	27557.4
T3_positive	MW0054335	Lewis A trisaccharide	567.37	670.81	2074.97	1338.3	2290.02	921.48
T3_positive	MW0054584	LPE(0:0/20:4)	4334.86	5381.61	9923.73	5235.84	10939.8	5818.31
T3_positive	MW0141505	17-(4-Hydroxyphenyl)heptadecanoic acid	1908.86	3204.12	1936.09	2544.2	3266.9	2945.64
T3_positive	MW0150184	Glu-Tyr-Asn	25051.8	21803.8	23514.6	25863.4	25749.4	23621
T3_positive	MW0149667	Gln-Gln-Gly	7480.58	11501.5	7501.13	11647.9	8685.41	7118.69
T3_positive	MW0103118	Vitamin E	10075.3	32734.6	5272.02	27044.1	5249.74	26475.3
T3_positive	MW0157804	Thr-Ser-Thr	111440	101707	105746	116815	120844	107632
T3_positive	MW0011862	PE(20:4(5Z,8Z,11Z,14Z)/20:4(5Z,8Z,11Z,14Z))	3424.95	4821.07	6388	3132.74	1683.99	3417.9
T3_positive	MW0142547	cis-2-Oxohept-3-enedioic acid	8046.77	8742.34	8210.62	6868.36	8525.58	8512.32
T3_positive	MW0163708	(2S)-2-azaniumyl-5-(hydroxyamino)pentanoate	16554.7	8404.76	23501.4	5662.25	4618.77	9966.01
T3_positive	MW0110625	1-O-Hexadecyl-2-deoxy-2-thio-S-acetyl-sn-glyceryl-3-phosphorylcholine	3971.04	6441.26	1231.69	7558.16	932.6	9274.24
T3_positive	MW0158405	Tyr-Asp-Ala	7262.38	8102.82	6197.13	8856.58	6561.24	5846.17
T3_positive	MW0151598	Ile-Thr-Ile	19490.7	15500.8	9334.04	19517.6	11566.1	8053.75
T3_positive	MW0146066	Asp-Cys-Asn	1160.34	2059.95	772.5	2511.99	1585.61	3161.86
T3_positive	MW0057420	PC(20:5(5Z,8Z,11Z,14Z,17Z)/18:3(9Z,12Z,15Z))	24040.6	20638.3	22739.5	40262.2	22349.7	11964.9
T3_positive	MW0140189	(10S)-Juvenile hormone III diol phosphate	1252.72	728.48	1208.49	2442.18	2469.06	2153.93
T3_positive	MW0056870	PC(15:0/22:4(7Z,10Z,13Z,16Z))	116535	70329.4	65463.4	67257.9	62875.6	43217.4
T3_positive	MW0158609	Tyr-Ser-Met	4700.14	6807.61	20501	4623.88	16483	8505.57
T3_positive	MW0194184	[(1S,7S,8S,8aR)-8-[2-[(2R,4R)-4-hydroxy-6-oxo-tetrahydropyran-2-yl]ethyl]-7-methyl-1,2,3,7,8,8a-hexahydronaphthalen-1-yl] (2S)-2-methylbutanoate	7771.55	6526.23	3686.06	4680.02	7168.08	6879.87
T3_positive	MW0055041	1-Docosadienoyl-glycerol	760538	381185	370040	115854	221583	231792
T3_positive	MW0146105	Asp-Glu-Phe	39877.7	33594.4	30878.7	46122	50621.7	41844.1
T3_positive	MW0169484	Miltefosine	47032.1	24507.5	19507.9	26225	24825.9	19317
T3_positive	MEDP1385	Carnitine C17:1:DC	146317	171110	130971	189157	151169	171035
T3_positive	MW0012940	1-Oleoyl-2-myristoyl-sn-glycero-3-phosphocholine	15859.9	29805.5	32185.8	8604.25	8936.97	7960.51
T3_positive	MW0007167	Flubendiamide	5717.33	5587.27	2935.69	6727.4	3737.12	4943.19
T3_positive	MEDP1527	Carnitine C19:0	7717.5	10496.3	52286.8	7615.36	44383	9466.83
T3_positive	MW0156078	Progeldanamycin	571.19	3329.03	923.36	3160.79	899.36	4425.5
T3_positive	MW0104191	Thiazolidine-4-carboxylic acid	45534.9	45028.8	39326.2	46445.4	54482.1	42996.9
T3_positive	MW0150036	Glu-Ile-Glu	53840.6	52609.6	34363.1	53647.6	85823.3	80039.4
T3_positive	MW0055740	PA(18:1(9Z)/22:6(4Z,7Z,10Z,13Z,16Z,19Z))	10836.4	43697.4	22855.1	571.15	5258.35	8043.99
T3_positive	MW0150185	Glu-Tyr-Asn-Lys	6134.62	6564.99	7429.19	7834.56	7290.89	6501.25
T3_positive	MW0151049	His-Phe-Met	10069.9	10106.4	6475.24	14895.1	6560.82	10616
T3_positive	MEDP1452	MG(22:5/0:0/0:0)	1313.19	2672.68	2298.51	2635.52	3014.57	2726.57
T3_positive	MW0149929	Glu-Asn-Gly	2023.3	3011.72	3884.3	4974.24	1561.41	2487.98
T3_positive	MW0056792	PC(14:0/18:4(6Z,9Z,12Z,15Z))	187768	218119	232279	2357.16	559.77	681.42
T3_positive	MW0137461	Avobenzone	4339.24	4089.53	4414.19	4636.43	4994.35	4407.86
T3_positive	MW0103299	(-)-Neplanocin A	8652.17	8322.28	6030.09	9806.03	7152.52	8427.9
T3_positive	MW0141612	17-Methyl-3-(2,4-cyclopentadien-1-ylidene)-5alpha-androstane-17beta-ol	18343.6	38961.3	28674.4	45487.9	43615.6	31121.3
T3_positive	MEDP1401	Carnitine C14-OH	1521.41	7769.55	3619.61	6588.77	4991.12	7659.56
T3_positive	MW0146045	Asp-Asn-Thr	5233.87	4708.65	4622.83	3884.03	4249.05	4490.39
T3_positive	MW0139493	Quercetin 3-(6''-malonylgalactoside)	412718	597739	351790	576351	266521	428278
T3_positive	MW0158380	Tyr-Arg-Leu-Ile-Val	4675.7	7128.39	6760.82	7037.59	6080.29	13226.6
T3_positive	MW0142187	25-Hydroxy-24-epi-brassinolide	24485.7	24211.4	88631.3	30280.8	103342	21018.5
T3_positive	MW0015481	9-Oxoasimicinone	29013.8	42330.8	39432.7	26288.9	28190.2	23122.7
T3_positive	MW0142960	3-Hydroxy-2,4-dioxopentyl phosphate	80174.6	94384.5	78790.5	47837.6	73826.7	49393.5
T3_positive	MW0156731	Ser-Glu-Gly	18660.5	14629.1	13051.2	10624	18624.2	18107.2
T3_positive	MEDP1522	Carnitine C13:0	2099.85	1806.96	2815.25	3714.38	2132.04	4877.97
T3_positive	MW0163221	[[2-amino-4-oxo-6,7-bis(sulfanyl)-1,5,5a,8,9a,10-hexahydropyrano[3,2-g]pteridin-8-yl]methoxy-hydroxyphosphoryl] [5-(6-aminopurin-9-yl)-3,4-dihydroxyoxolan-2-yl]methyl hydrogen phosphate	4521.83	12535.8	4683.35	5151.18	3949.45	2626.88
T3_positive	MW0054272	2alpha,3beta,12alpha,21,24(R),25-Hexahydroxylanost-8-ene	11371.3	10066.7	9168.38	11634.7	11581.3	9399.82
T3_positive	MW0012973	1-Palmitoyl-2-oleoyl-sn-glycero-3-phosphate	8741.62	1624.37	2275.53	3168.42	2120.77	8067.38
T3_positive	MW0054572	LPE(0:0/18:1(11Z))	9406.68	7990.16	14506.6	18808.3	14966.3	6559.77
T3_positive	MW0057464	1-docosanoyl-2-(13Z-docosenoyl)-sn-glycero-3-phosphocholine	15068.5	14943.1	13553.9	14775.2	13939.3	12091.5
T3_positive	MW0110904	Alpha-Linoleoylcholine	3213.52	1755.77	4420.62	1981.83	5632.71	3237.35
T3_positive	MW0009338	Parecoxib	1220.48	1083.83	1191.57	1775.85	1617.22	1930.12
T3_positive	MW0159876	PhosphorribosylformiminoAICAR-phosphate	3986.51	4590.3	2228.48	7088.75	2358.76	9131.81
T3_positive	MW0135048	6-(4-carboxy-2-methoxyphenoxy)-3,4,5-trihydroxyoxane-2-carboxylic acid	29389.6	1080.39	1853.23	27602.5	28048.2	1847.62
T3_positive	MW0011468	10-nitro-9E-octadecenoic acid	2043.4	6694.18	899.19	6948.96	1128.52	7450.39
T3_positive	MW0054746	Melleolide M	275391	231784	292356	327290	319868	294822
T3_positive	MW0159209	Val-Tyr-Asn	3976.06	4028.36	3413.16	4100.83	4349.08	5709.05
T3_positive	MW0156775	Ser-His-His	47448.1	78016.5	49386.3	69294.6	38741.9	37749.1
T3_positive	MW0194183	[(2S,6S,9R)-4,4,11,11-tetramethyl-3,5,7,10,12-pentaoxatricyclo[7.3.0.02,6]dodecan-6-yl]methyl sulfamate	7527.25	3601.66	1323.36	4255.48	2636.03	5088.58
T3_positive	MW0057429	PC(20:5(5Z,8Z,11Z,14Z,17Z)/20:5(5Z,8Z,11Z,14Z,17Z))	112866	109317	116451	86480.1	56233.7	203800
T3_positive	MW0145026	Bacteriohopaneaminotriol	3787.25	3081.98	6759.98	11465.2	13363.1	13865.9
T3_positive	MW0006134	Bensulfuron-methyl	393.85	274.39	313.73	694.21	1057.63	1072.46
T3_positive	MW0003153	2-Hydroxysaclofen	3317.1	5047.23	5168.74	2576.75	4237.08	7085.63
T3_positive	MW0102989	Tsugaric acid B	7613.46	2721.48	1717.33	5465.33	8593.08	7303.57
T3_positive	MW0148025	Cys-Leu-Gln	39588.4	36479.6	35473.7	42442.7	41902.4	40557
T3_positive	MW0108932	N-Undecanoylglycine	4825.35	16655.2	16111.3	18373.3	17435.5	14812.8
T3_positive	FDATN00872	Milbemycin A3 oxime	36593.7	37992.8	130679	45831.6	147601	49218.4
T3_positive	MW0013284	(3beta,5alpha,13alpha,22alpha,25R)-3-hydroxyspirosolan-23-yl acetate	1241.36	10675.4	2828.35	12006	1897.22	19584.5
T3_positive	MEDP1449	MG(0:0/22:6/0:0)	1929.73	937.29	1451.41	1266.45	2659.63	2933.62
T3_positive	MW0128690	[3-(7-Hydroxy-4-oxochromen-2-yl)phenyl] hydrogen sulate	4089.15	4196.52	4530.13	5161.72	6094.37	4873.7
T3_positive	MW0149516	Gelsemin	29254.2	28319.5	11593.4	29334.1	6015.26	27464
T3_positive	MW0015652	All-trans-decaprenyl diphosphate	8291.8	13138.9	7083.26	6217.98	5981.68	3860.18
T3_positive	MW0142145	(1S,2R,5S,7S,8R,9R,11S,12S,15S)-7-(2-Hydroxypropan-2-yl)-1,2-dimethyl-19,20-bis(3-methylbut-2-enyl)-6,10-dioxa-24-azaheptacyclo[13.10.0.02,12.05,11.09,11.017,25.018,23]pentacosa-17(25),18(23),19,21-tetraene-8,12-diol	5860.07	5707.95	5183.52	5902.31	7511.22	7284.14
T3_positive	MW0062123	Polyoxyethylene dioleate	10014	22524.5	10099	9020.01	10997.8	12538
T3_positive	MW0141358	13,14-dihydro-15-keto Prostaglandin E1-d4	13938.3	10211.9	6872.4	11662.5	9226.95	5390.88
T3_positive	MW0053612	ginsenoside Mc	5513.04	5639.7	8241.58	4170.69	8298.86	11927.5
T3_positive	MW0057184	1-Eicosanoyl-2-octadecanoyl-sn-glycero-3-phosphocholine	4747.91	4504.01	10049.7	4413.85	5274.3	4933.67
T3_positive	MW0127405	Beta-Mercaptoethanol	58359.7	37923.9	96589.8	26233.8	54166.4	54728.8
T3_positive	MW0059316	PE-NMe(15:0/22:5(4Z,7Z,10Z,13Z,16Z))	33141.9	24848.7	28459.7	43486.1	39483.6	15166.6
T3_positive	MW0057497	1,2-Dierucoyl-sn-glycero-3-phosphocholine	1293.64	1233.92	890.37	2556.64	2714.56	1864.36
T3_positive	MW0122840	Amitrole	5834.29	11360.1	9506.64	7230.89	7736.82	11829
T3_positive	MW0141710	1D-3-amino-1-guanidino-1,3-dideoxy-scyllo-inositol 4-phosphate	3016.7	2070.22	3646.83	1308.1	1319.64	3098.54
T3_positive	MW0143267	4-Carboxy-2-hydroxy-6-methoxy-6-oxohexa-2,4-dienoate	9823.39	9375.86	8734.42	11031.7	11658.2	9817.68
T3_positive	MW0143188	4,4'-Diaponeurosporenic acid	20262.5	21407.8	25335.8	21006.2	3652.61	17303.5
T3_positive	MW0108915	N-Stearoyltyrosine	25222.4	65701.2	6784.85	63429.9	8458.77	47568.4
T3_positive	MEDP1895	Tyr-Phe	7507.48	7033.81	7261.21	6417.8	8138.72	6763.42
T3_positive	MW0112137	2-Fluoroethcathinone	4099.91	6024.6	6434.92	3563.29	3238.96	8089.85
T3_positive	MW0108876	Oleoyl tyrosine	5123.9	19470.2	2170.63	23459.8	3159.81	33549.8
T3_positive	MW0108895	N-palmitoyl tyrosine	7864.36	22314.2	2607.53	21019.7	2079.5	17212.7
T3_positive	MW0143259	4'-Apo-beta-carotenal	7349.73	7711.15	8267.29	7899.61	7505.26	14078.7
T3_positive	MW0141858	2-(2-Carboxy-4-methylthiazol-5-yl)ethyl phosphate	10934.6	18478.1	21717.3	18743.8	17527.5	11633.5
T3_positive	MW0060366	PE-NMe2(18:1(9Z)/18:1(9Z))	207205	228316	226112	138367	141908	60666.3
T3_positive	MW0154036	Myxalamid D	591.47	696.76	305.5	1118.82	504.65	714.72
T3_positive	MW0057540	PC(22:2(13Z,16Z)/P-18:1(11Z))	9937.95	13343.2	14949.9	17911	11213.4	13515
T3_positive	MW0057066	PC(18:2(9Z,12Z)/20:5(5Z,8Z,11Z,14Z,17Z))	102244	110031	120328	131112	127023	126601
T3_positive	MW0057238	PC(20:1(11Z)/22:6(4Z,7Z,10Z,13Z,16Z,19Z))	367.17	583.27	1155.11	1344.16	1340.21	1588.02
T3_positive	MW0158091	Trp-Ala-Thr	7025.56	10647.3	3189.32	14519	9118.12	17723.5
T3_positive	MW0141732	1-Fluorocyclohexadiene-cis,cis-1,2-diol	10347.4	11874.3	9369.11	13074.8	12997.6	11635.4
T3_positive	MW0142109	2,6-Dihydroxypseudooxynicotine	587.39	1046.68	765.03	2184.56	4092.04	823.81
T3_positive	MW0014133	3-Hydroxyundecanoyl carnitine	4188.66	3948.12	3343.5	7380.83	5819.17	1832.7
T3_positive	MW0112854	3-Mercapto-2-butanone	3656.31	3518.3	2282.76	3598.46	3982.97	3108.53
T3_positive	MW0151850	Isopentenyl phosphate	311582	283043	152666	192642	218473	216418
T3_positive	MW0168416	Nicotine	2479.43	2643.61	1016.07	3481.89	2537.39	2068.87
T3_positive	MW0007493	N-[(1R,2S)-1-hydroxy-1-phenylpropan-2-yl]tetradecanamide	10185.3	10004.1	9220.48	12874.4	11405.2	12517.6
T3_positive	MW0142949	3-hydroxy-3-(methylthio)propanoyl-CoA	2339.21	2379.8	12822	636.38	6035.53	409.53
T3_positive	MW0063483	scytophycin C	3927.31	6623.21	6122.49	7391.8	4386	4102.29
T3_positive	MW0056221	PA(22:1(13Z)/19:2(10Z,13Z))	40666.8	52552.7	44606.8	43455.9	32702.8	28082
T3_positive	MW0161224	Nonadecanoic acid, 1-[[[(2-aminoethoxy)hydroxyphosphinyl]oxy]methyl]-2-[(1-oxohexadecyl)oxy]ethyl ester, (R)-	9495.91	11333.6	12208.3	11767.8	7419.03	7302.8
T3_positive	MW0134866	6-(2-{5,7-dihydroxy-4-oxo-6-[3,4,5-trihydroxy-6-(hydroxymethyl)oxan-2-yl]-8-(3,4,5-trihydroxyoxan-2-yl)-4H-chromen-2-yl}-4,5-dihydroxyphenoxy)-3,4,5-trihydroxyoxane-2-carboxylic acid	11362.9	9750.37	1991.91	8160.52	4747.26	12935.3
T3_positive	MW0114035	Candesartan O-glucuronide	25123.2	21221.5	30902.8	14215.7	21523.4	20206.8
T3_positive	MW0014447	4-Deoxyannoreticuin	22193.7	13515.6	25899.8	4738.76	507.75	20259.3
T3_positive	MW0133630	7-[(6-O-alpha-L-Rhamnopyranosyl-beta-D-glucopyranosyl)oxy]-5-hydroxy-3',4',5'-trimethoxyflavone	14509.5	13756.9	12927.8	12889.6	14415.4	15638.8
T3_positive	MW0055142	Muricatenol	33474.1	58881	54666.8	42077.2	51915.2	55778.7
T3_positive	MW0162006	Phosphatidylinositol 4-phosphate	50108	43699.1	49670.6	37661.2	63253.7	46214.2
T3_positive	MW0148756	dTDP-4-dehydro-alpha-D-xylose	19552.5	19910.4	17157.2	17499.2	28289.3	22674.1
T3_positive	MW0131127	Irigenin, dibenzyl ether	9387.44	8402.26	3260.24	12148.2	6651.16	11415.3
T3_positive	MW0167044	(2S,3S,4S,5R,6S)-6-[3-[2-[[3-(2-carboxylatoethyl)-5-[(E)-(3-ethenyl-4-methyl-5-oxopyrrol-2-ylidene)methyl]-4-methyl-1H-pyrrol-2-yl]methyl]-5-[(E)-(4-ethenyl-3-methyl-5-oxopyrrol-2-ylidene)methyl]-4-methyl-1H-pyrrol-3-yl]propanoyloxy]-3,4,5-trihydroxyoxane-2-carboxylate	8559.54	14238.1	8707.3	9033.23	2213.75	10400.5
T3_positive	MW0136554	6-{5-[3-({6-[(acetyloxy)methyl]-3,4,5-trihydroxyoxan-2-yl}oxy)-5,7-dihydroxy-4-oxo-4H-chromen-2-yl]-2,3-dihydroxyphenoxy}-3,4,5-trihydroxyoxane-2-carboxylic acid	20688.4	31504.2	18969.8	28537.5	18102.3	29819.7
T3_positive	MW0127610	"(-)-Epigallocatechin 3-gallate 7-glucoside 4""""""""""""""""-glucuronide"	32210	28771.2	44375	17536.6	30246.6	23759
T3_positive	MW0114442	Poloxamer-188	10590.1	17232.3	26684.9	93430.1	9958.07	15137.7
T3_positive	MW0137639	Chebulagic acid	19249.5	17416	19688.2	13995.7	19088	16343.9
T3_positive	MW0111578	{4-[(1E)-3-oxo-3-{2,3,4-trihydroxy-5-[hydroxy(3,4,5-trihydroxyoxan-2-yl)methyl]-6-oxo-3-[3,4,5-trihydroxy-6-(hydroxymethyl)oxan-2-yl]cyclohexa-1,4-dien-1-yl}prop-1-en-1-yl]phenyl}oxidanesulfonic acid	74001.5	83055	49460.1	86095.1	53109.8	80832.6
T3_positive	MW0106484	Disulfoton sulfone	63407	63443.2	66145.2	65791.4	69973.5	70315.7
T3_positive	MW0166524	dTDP-4-acetyl-alpha-D-ravidosamine	14563.6	24591.3	16776.4	12944	13061.2	21292.1
T3_positive	ZINC95918711	(2S)-2-hydroxy-N-[(2S,3R,4E,8E)-3-hydroxy-9-methyl-1-[(2R,3R,4S,5S,6R)-3,4,5-trihydroxy-6-(hydroxymethyl)oxan-2-yl]oxyoctadeca-4,8-dien-2-yl]heptadecanamide	16859.5	102169	48125.6	110073	89639.2	74771.4
T3_positive	MW0167804	[2-hexadecanoyloxy-3-[hydroxy-[2-(methylamino)ethoxy]phosphoryl]oxypropyl] (Z)-octadec-9-enoate	12345.6	20330.1	10603.5	2170.28	4466.44	6741.52
T3_positive	MW0116172	3,6-Bis(acetyloxy)-11,12-dihydroxy-5-(4-hydroxyphenyl)-8-oxatricyclo[7.4.0.0^{2,7}]trideca-1(13),2,4,6,9,11-hexaen-4-yl acetate	45807	26007.8	49226.6	14711.4	26656.9	29416.1
T3_positive	MW0059069	PE(P-16:0/20:2(11Z,14Z))	7655.82	8987.4	12694.1	6756.45	7044.92	5601.49
T3_positive	MW0007139	Fenson	129334	263887	257624	135318	258373	129875
T3_positive	MW0104369	2-(S-Glutathionyl)acetyl glutathione	106365	113147	111524	110723	96263.4	99480.9
T3_positive	MW0011041	(2E,6E)-3,7,11,15,19,23,27,31,35-nonamethylhexatriaconta-2,6-diene-1,10,11,15,19,23,27,31,35-nonol	10644.2	11943.8	11536.2	11185	11497.8	10167.8
T3_positive	MW0157427	Tetracenomycin X	16776.4	17388.7	14453.4	10199.2	16152.6	13724.1
T3_positive	MW0115031	Nonapropylene glycol	10462.9	9915.8	8707.02	8870.98	7982.75	19094.5
T3_positive	MW0145037	Diammonium ethylenebis(dithiocarbamate)	651360	823434	766173	866711	768042	796450
T3_positive	MW0137946	Dichlorodiaportin	27423.9	19820.2	58344.9	10172.7	22639.3	22973.5
T3_positive	MW0161352	[3-hexadecanoyloxy-2-[(9Z,12Z,15Z)-octadeca-9,12,15-trienoyl]oxypropyl] 2-(trimethylazaniumyl)ethyl phosphate	89763.5	273035	101334	140035	82211.4	52848.9
T3_positive	MW0056816	1-(9Z-tetradecenoyl)-2-pentadecanoyl-glycero-3-phosphocholine	7021.73	10843.8	11453.9	1401.13	2389.75	4049.39
T3_positive	MW0163541	Isorhamnetin 3-sulfate	17363	11098.5	44083.8	8069.16	14348.4	15143
T3_positive	MW0164488	PI(18:0/20:5(5Z,8Z,11Z,14Z,17Z))	10116.4	10006.7	11754.4	11766.7	10583.5	9565.84
T3_positive	MW0126637	Telacebec	51777.7	58172.4	46778.4	48902.4	43183.9	45850.9
T3_positive	MW0193304	Chrysoeriol-7-O-(6''-sinapoyl)glucoside	22818.8	20024.2	18330.9	21507.5	19195.4	20670.5
T3_positive	MW0140347	(3-Chlorophenyl)hydrazonomalononitrile	24572	22369.7	45711.7	26960.3	40898	25539.9
T3_positive	FDATN00255	Ixazomib	40962.6	37621.3	29521.2	44838.1	38306.1	41651.8
T3_positive	MW0061736	PI(18:1(9Z)/18:3(6Z,9Z,12Z))	8763.82	8744.29	8801.87	7421.86	6765.08	6622.03
T3_positive	MW0105052	3-Hydroxymonoethylglycinexylidide	18291.6	14278.7	30263.2	10364.2	15208.6	16214.1
T3_positive	MW0134681	6-({2-[(2-{[3-(3,4-dimethoxyphenyl)-7-methoxy-8-methyl-4-oxo-4H-chromen-5-yl]oxy}-4,5-dihydroxy-6-(hydroxymethyl)oxan-3-yl)oxy]-4,5-dihydroxy-6-methyloxan-3-yl}oxy)-3,4,5-trihydroxyoxane-2-carboxylic acid	24843	37538.6	15921.6	26135.6	9888.81	21071.9
T3_positive	MW0161583	[2-[(9Z,12Z)-octadeca-9,12-dienoyl]oxy-3-[(Z)-octadec-9-enoyl]oxypropyl] 2-(trimethylazaniumyl)ethyl phosphate	20405.3	45076.7	48609.3	108733	37299	26259
T3_positive	MW0108490	Fertilysin	16561.5	14805.2	32780.6	14577.4	30593.9	19355.2
T3_positive	MW0164160	oxidized coenzyme F420-0	23990	26365.9	12419	27539.8	26813.6	25605
T3_positive	MW0160409	(10Z)-1,3,8-trihydroxy-6-methyl-10-(2,4,5-trihydroxy-7-methyl-10-oxo-9-anthrylidene)anthracen-9-one	17283.8	10888	3772.58	10314.7	11918.6	11599.9
T3_positive	MEDP1377	Carnitine C20:1-OH	2873.88	10012.2	7803.32	14460.9	1438.26	19026.6
T3_positive	MW0165743	6'''-Hydroxyparomomycin	3945.82	6520.17	5290.93	6834.03	8200.56	7126.78
T3_positive	MW0130402	2,4,5-trihydroxy-3-[3-hydroxy-4-methoxy-5-(3,4,5-trihydroxybenzoyloxy)benzoyloxy]benzoic acid	172077	136410	188744	136958	158799	157226
T3_positive	ZINC85645865	Resveratrol 4'-O-beta-D-(2''-O-galloyl)-glucopyranoside	39148.8	40913.6	44331.2	59123.3	30187	42405.5
T3_positive	MW0163321	ADP ribose 1',2'-cyclic phosphate	52879.4	42493.6	52435.1	37084.3	45266	51674.4
T3_positive	MW0108644	N-Acetyl-L-phenylalanyl-3,5-diiodo-L-tyrosine	14636.4	13655.3	11237.3	17529.4	23822.7	26597.3
T3_positive	MW0128130	(3-{8-[3,7-dihydroxy-2-(3-hydroxyphenyl)-3,4-dihydro-2H-1-benzopyran-4-yl]-6-[2-(3,4-dihydroxyphenyl)-3,7-dihydroxy-3,4-dihydro-2H-1-benzopyran-4-yl]-3,5,7-trihydroxy-3,4-dihydro-2H-1-benzopyran-2-yl}phenyl)oxidanesulfonic acid	14243.2	22716.5	8668.5	15020.1	6407.96	11585.4
T3_positive	MW0159711	RNA (poly(U))	40287.9	35895.8	38784.5	30672.6	34504.5	34588.6
T3_positive	MW0104220	13,14-dihydroxy-15-[(E)-3-(4-hydroxyphenyl)prop-2-enoyl]oxy-3-(2-methylpropyl)-5,9-dioxo-3-[[4-[(2S,3R,4S,5S,6R)-3,4,5-trihydroxy-6-(hydroxymethyl)oxan-2-yl]oxyphenyl]methoxycarbonyl]-2,6,10,16-tetraoxabicyclo[10.3.1]hexadecane-7-carboxylic acid	1178.88	2478.23	1761.72	711.4	1867.95	1553.34
T3_positive	MW0143918	7,8-Dihydromethanopterin	12364.3	19057.9	15014.4	17586.1	8438.38	16166.8
T3_positive	ZINC33861449	Myricetin 3-O-beta-D-galactoside 6''-O-gallate	113484	151712	79691.8	132897	83817.5	103734
T3_positive	MW0001536	1-Bromo-3-(butane-1-sulfinyl)benzene	215952	225675	148233	196839	221519	223637
T3_positive	MW0167091	Dihydroisopentenyldehydrorhodopin	4450.89	13747.7	3531.66	17908.4	15629.2	16551.7
T3_positive	MW0137372	Apigenin 4'-[p-coumaroyl-(->2)-glucuronyl-(1->2)-glucuronide] 7-glucuronide	1777.47	4285.93	8523.29	3834.88	9006.36	5471.83
T3_positive	MW0134827	6-(2,4-dihydroxyphenyl)-2-{4-[(E)-2-(2,4-dihydroxyphenyl)ethenyl]-2,6-dihydroxyphenyl}-4-methylcyclohex-3-ene-1-carboxylic acid	69165.9	59188.5	49672.5	50319.7	27139.5	52609.8
T3_positive	MW0128975	[5-[3,4-Dihydroxy-4-(sulooxymethyl)oxolan-2-yl]oxy-3,4-dihydroxy-6-[5-hydroxy-2-(4-hydroxyphenyl)-4-oxochromen-7-yl]oxyoxan-2-yl]methyl acetate	53890.5	52891.1	54040.3	53764.1	42840.5	48334.8
T3_positive	ZINC95909963	1-O-[3-(3,4-Dihydroxyphenyl)propenoyl]-4-O,6-O-digalloyl-beta-D-glucopyranose	25458.7	29975.7	20508.4	30515.8	18258.8	27470.7
T3_positive	MW0129217	{3-[8-(5,7-dihydroxy-4-oxo-2-phenyl-3,4-dihydro-2H-1-benzopyran-3-yl)-5,7-dihydroxy-4-oxo-3,4-dihydro-2H-1-benzopyran-2-yl]phenyl}oxidanesulfonic acid	4066.54	11673.1	3536.15	1636.17	8907.93	8959.81
T3_positive	MW0126064	Pentacarboxyl porphyrinogen III	12785.4	13844.7	6582.08	6956.43	4102.66	10855.1
T3_positive	MW0135816	6-{[2-(3,4-dihydroxyphenyl)-7-hydroxy-3-(3,4,5-trihydroxybenzoyloxy)-3,4-dihydro-2H-1-benzopyran-5-yl]oxy}-3,4,5-trihydroxyoxane-2-carboxylic acid	15271.9	20050.9	12332.9	14430.5	12013.3	14287.5
T3_positive	MW0147013	Calicheamicin T0	11321.6	9060.14	10613.4	6311.59	11017	13091
T3_positive	MW0144040	8-demethyl-8-(2,3-O-dimethyl-alpha-L-rhamnosyl)tetracenomycin C	20227.1	16404.4	18076.2	7886.4	10753.5	15061.7
T3_positive	MW0161450	[(2R,3R,4R,5R,6S)-4,5-dihydroxy-6-[[(1R,3R,4R,5S,8S)-3-[(2R,3S,4R,5R,6S)-5-hydroxy-2-(hydroxymethyl)-6-[[(1R,3S,4R,5S,8S)-3-hydroxy-4-sulfonatooxy-2,6-dioxabicyclo[3.2.1]octan-8-yl]oxy]-3-sulfonatooxyoxan-4-yl]oxy-4-sulfonatooxy-2,6-dioxabicyclo[3.2.1]octan-8-yl]oxy]-2-(hydroxymethyl)oxan-3-yl] sulfate	9970.56	3600.61	7871.86	1586.24	9951.4	5226.32
T3_positive	MW0156306	Quercetin 3-sulfate	62336.1	31141.5	94676.6	22448.8	63829.2	40839.4
T3_positive	MW0193358	Tricin-7-O-(2''-Sinapoyl)glucoside	16042.3	18552.1	33385.3	12890	22158.4	15049.1
T3_positive	MW0165345	[(3R,4S,5S,6R)-4-azaniumyl-3,5-dihydroxy-6-(hydroxymethyl)oxan-2-yl] [[(2R,3S,4R,5R)-5-(2,4-dioxopyrimidin-1-yl)-3,4-dihydroxyoxolan-2-yl]methoxy-oxidophosphoryl] phosphate	21206.9	12521.5	25930	2585.92	14449.9	13436.4
T3_positive	MW0016933	Cholesterol Valerate	8794.58	8587.43	8297.55	33368.8	11007.6	1352.87
T3_positive	MW0165438	CMP-5'-N-hydroxy-3-(aminopropyl)phosphonate	15174.4	16287.5	10969.2	23130.5	14760.8	26698.5
T3_positive	MW0164351	chloroethylmalonyl-CoA	27817.8	27713.2	19910.7	26785.5	15361.5	28228.7
T3_positive	MW0135201	6,8-bis[2-(3,4-dihydroxyphenyl)-3,7-dihydroxy-3,4-dihydro-2H-1-benzopyran-4-yl]-2-(4-hydroxy-3-methoxyphenyl)-3,4-dihydro-2H-1-benzopyran-3,5,7-triol	2925.52	15545.5	3928.29	10799.9	6227.93	12590
T3_positive	MW0165225	Etoposide 3',4'-Quinone	31491.8	32246.4	32555.4	30496.3	24316.9	27349.8
T3_positive	MW0062401	1-hexadecanoyl-2-(13Z,16Z-docosadienoyl)-glycero-3-phosphoserine	23914.7	27720.2	26900.2	29118	20465.3	22672.3
T3_positive	MW0141773	1-Methoxypyrene-6,7-oxide	581834	717780	543978	703767	479747	581090
T3_positive	MW0153463	Msack	51845.1	66388.1	32188.2	51133.5	23847.9	43382.8
T3_positive	MW0013164	NCGC00381336-01_C33H50O21_2,6-Anhydro-5-O-[4-({6-O-[4-(beta-D-glucopyranosyloxy)-2-methylenebutanoyl]-beta-D-glucopyranosyl}oxy)-2-methylenebutanoyl]-1-O-(4-hydroxy-2-methylenebutanoyl)hexitol	1834.32	3615.05	2074.26	2537.52	2265.5	1921.05
T3_positive	MW0057944	1-(1-Enyl-stearoyl)-2-(1-enyl-vaccenoyl)-sn-glycero-3-phosphocholine	9756.16	10639.3	11078.2	7936.32	9495.12	5978.12
T3_positive	MW0162987	UDP-GlcNAc-pyruvate enol ether	54213.4	52818	61371.6	50254.4	68153.2	49932.5
T3_positive	ZINC85530906	1,5-dihydroxy-2-methyl-6-[(2S,3R,4S,5S,6R)-3,4,5-trihydroxy-6-[[(2R,3R,4R,5R,6S)-3,4,5-trihydroxy-6-methyloxan-2-yl]oxymethyl]oxan-2-yl]oxyanthracene-9,10-dione	42138.4	63155.9	22659.3	37908.2	25482.4	39154.4
T3_positive	MW0103540	Diguanosine-pentaphosphate	13412.1	10270.3	6634.32	11833.5	20082	20066.4
T3_positive	MW0148319	Deshydroxy-C-1027 chromophore	7268.39	9896.47	1725.7	8773.25	5104.73	5903.08
T3_positive	MW0129316	{4-[3-oxo-3-(2,3,4,5,6-pentahydroxyphenyl)prop-1-en-1-yl]phenyl}oxidanesulfonic acid	392620	459065	308708	499928	363505	441935
T3_positive	ZINC33838885	(3R,6S,9Z)-1-Methylene-4beta-bromo-5,5-dimethyl-9-(bromomethylene)spiro[5.5]undeca-7-ene-3beta-ol	119719	58586.9	246458	43624.9	85575.9	74535.7
T3_positive	MW0009735	Sennoside F	12009.2	13573.3	10160.7	8280.76	4270.69	7414.37
T3_positive	MW0104092	3,6,11,12-Tetrakis(acetyloxy)-5-(4-hydroxyphenyl)-8-oxatricyclo[7.4.0.0^{2,7}]trideca-1(13),2,4,6,9,11-hexaen-4-yl acetate	12456.8	16397.8	6933.27	14187.4	6691.79	8462.82
T3_positive	MW0159664	alpha-D-Glucosylpoly(glycerol phosphate)	169171	161978	207545	146952	211582	158382
T3_positive	ZINC85542006	3-[7-(3,4-dihydroxyphenyl)-4-hydroxy-5-oxo-2-[(2S,3R,4S,5S,6R)-3,4,5-trihydroxy-6-(hydroxymethyl)oxan-2-yl]oxy-8H-naphthalen-1-yl]-5,7-dihydroxy-2-(4-hydroxyphenyl)chromen-4-one	22142.3	16757.4	25853	11268.2	16024.4	15415.3
T3_positive	MW0163816	oxalyl-CoA(5-)	24976	6835.23	19697.8	15979.7	18716.6	24265.8
T3_positive	MW0132979	3-[3-(3,5-Dihydroxy-4-sulooxybenzoyl)oxy-4,5-dihydroxybenzoyl]oxy-2,4,5-trihydroxybenzoic acid	20186.4	21566.9	22000.2	21614.4	21142.1	22439.1
T3_positive	MW0166942	Ni-sirohydrochlorin a,c-diamide	14819.9	7496.35	10158.6	4987.61	3020.9	14098.9
T3_positive	MW0123079	NCGC00180312-03_C24H17N3O3_Spiro[oxirane-2,7'(13'H)-quinazolino[3,2-a][1,4]benzodiazepine]-5',13'(6'H)-dione, 6'-methyl-3-phenyl-, (2S,3S)-	5956.74	8893.12	5552.6	7625.9	5691.29	4133.56
T3_positive	MW0161533	5-amino-6-[[(2R,3S,4S)-2,3,4,5-tetrahydroxypentyl]amino]-1H-pyrimidine-2,4-dione	820.08	614.12	899.02	1572.51	631.8	1534.34
T3_positive	MW0160556	N-Benzoylanthranilate	4165.84	4039.98	1814.44	2001.67	780.58	2577.84
T3_positive	ZINC70451283	alpha-d-Gluco-pyranosyl hexadecanoate	20285.6	23948.6	20593.8	26662.9	27640.6	26271
T3_positive	MW0056904	1-hexadecanoyl-2-(4Z,7Z,10Z,13Z,16Z-docosapentaenoyl)-sn-glycero-3-phosphocholine	2724.48	1928.75	4686.18	989.87	750.37	918.64
T3_positive	ZINC13383920	3,4,5-Trimethoxy-4-(3,5-dimethoxy-4-hydroxyphenyl)-2,5-cyclohexadiene-1-one	2001.53	1099.4	3252.24	1219.46	2623.23	1168.19
T3_positive	MW0143696	5''-Phosphoribosylparomamine	17980.2	25758.3	12572.6	23478.4	19478.5	12120.8
T3_positive	MW0168565	3-Chloro-4-hydrazinophenylmethylsulfonylmethyl sulfone	7931.29	22211.5	25178.5	9456.3	25286.2	6543.9
T3_positive	MW0142232	2-Amino-5-oxocyclohex-1-enecarbonyl-CoA	6768.33	7574.6	7360.78	10882	5379.2	7343.92
T3_positive	MW0149932	Glu-Asn-Leu	3112.55	1862.76	2269.13	3342.99	5346.34	2610.37
T3_positive	MW0152443	Leu-Phe-Ala	6468.52	6646.65	3689.06	8867.3	6379.69	9209.15
T3_positive	MW0007161	Fluazifop	4171.13	4957.75	4010.65	4914.74	3929.42	3552.05
T3_positive	MW0127673	({5-[(4,5-dihydroxy-2-{[5-hydroxy-2-(4-hydroxyphenyl)-4-oxo-4H-chromen-7-yl]oxy}-6-(hydroxymethyl)oxan-3-yl)oxy]-3,4-dihydroxyoxolan-3-yl}methoxy)sulfonic acid	2655.55	1544.3	4403.44	1993.32	5178.74	720.43
T3_positive	MW0063535	Sphingomyelin (d18:0/12:0)	2825.94	1409.07	2394.27	6196.94	3921	4260.67
T3_positive	MW0001026	{[4-(4-hydroxy-3-methoxyphenyl)butan-2-yl]oxy}sulfonic acid	14661	11354.8	2387.2	2721.28	2108.28	1706.14
T3_positive	MW0123712	Dimethylthiambutene	11667.5	12898.2	39707.5	15587.5	34337.2	13301.1
T3_positive	MW0017186	cis-Murisolinone	3806.21	3733.62	2753.05	28129.5	28583.6	27621.3
T3_positive	MW0162274	3,6,7-Trihydroxy-9-oxoxanthen-1-olate	5918.66	7019.49	10453.3	8348.86	12487.1	6992.26
T3_positive	MW0125576	Acetamido thiadiazole butyl sulfonamide	1906.35	1513.4	1505.26	1922.16	2139.98	1858.94
T3_positive	MW0164934	Paromamine(3+)	5570.28	9248.9	5346.45	5518.04	9744.28	10099
T3_positive	MW0111965	2,4,7,9-Tetramethyl-5-decyne-4,7-diol	2586.32	3429.1	4846.2	3870.96	3914.29	4002.57
T3_positive	MW0142264	2-Caffeoylisocitrate	12998.4	14458.4	8010.7	29192	6506.6	17818.7
T3_positive	MW0103414	6-Mercaptopurine ribonucleoside triphosphate	67337.7	61526.3	44954.7	71430.9	93105.5	99130
T3_positive	MW0001239	1,1,1,2,2-Pentafluoro-7-phenylheptan-3-one	5072.59	5493.08	22147.5	6416.5	17116.3	4845.47
T3_positive	MW0111410	(2R)-2-Hydroxy-2-(4-hydroxyphenyl)ethyl glucosinolate	3036.18	31311.6	2196.71	28647.1	29109.6	511.91
T3_positive	MW0149055	Thiirane	3386.05	4505.03	6233.76	3474.94	4377.12	5330.38
T3_positive	ZINC58633050	Coenzyme Q8	169325	143751	57923.3	5382.48	3208.68	3939.87
T3_positive	ZINC33951645	Ethyl cis-1-propenyl disulfide	2567.88	2828.01	11848	4635.18	4288.4	1850.33
T3_positive	MW0153299	Maculosine	1350.27	841.16	1381.62	1428.89	1149.45	581.49
T3_positive	MW0118115	2-[[(1R,2S)-2-aminocyclohexyl]amino]-4-[3-(triazol-2-yl)anilino]pyrimidine-5-carboxamide	31655.7	29068.1	25542.5	20327.8	19608.9	14709.6
T3_positive	MW0004656	4-amino-N-(4-tert-butylphenyl)benzenesulfonamide	851.41	1435.59	2824.17	1774.68	2900.89	1233.47
T3_positive	MW0000888	[1-(2H-1,3-benzodioxol-5-yl)-3-(4-methoxy-1-benzofuran-5-yl)-3-oxopropoxy]sulfonic acid	868.71	1968.73	4863.35	1588.14	5521.66	2677
T3_positive	MW0115931	(4r)-4-Methyl-6-[1-Methyl-3-(1-Methyl-1h-Pyrazol-4-Yl)-1h-Indazol-5-Yl]-1,3,4,5-Tetrahydro-2h-1,5-Benzodiazepin-2-One	1651.16	2595.97	2556.34	3370.98	3144.13	2614.45
T3_positive	ZINC95910219	3-Oxo-6alpha,7beta-bis(4-bromobenzoyloxy)-8,13-dimethyl-12-methylenepodocarpane-13alpha,14beta-dicarboxylic acid dimethyl ester	10302.5	10625.6	6575.83	6372.56	7833.21	3012.5
T3_positive	MW0160596	4-hydroxy-3-methoxy-6-methyl-5-[(2E,6E,10E,14E,18E,22E,26E)-3,7,11,15,19,23,27,31-octamethyldotriaconta-2,6,10,14,18,22,26,30-octaenyl]cyclohexa-3,5-diene-1,2-dione	541.94	751.82	580.01	1472.21	725.81	1716.46
T3_positive	MW0062533	PS(18:2(9Z,12Z)/18:2(9Z,12Z))	4207.74	5210.42	4011.42	853.68	1042.48	1659.38
T3_positive	MW0105652	Arg-Gln-Arg	3602.56	5171.29	2457.16	1730.06	5244.75	5799.61
T3_positive	MW0162731	[[(2R,3S,4R,5R)-5-(2-amino-6-oxo-3H-purin-9-yl)-3,4-dihydroxyoxolan-2-yl]methoxy-oxidophosphoryl] [(2R,3S,4S,5S,6S)-5-azaniumyl-3,4-dihydroxy-6-(hydroxymethyl)oxan-2-yl] phosphate	17725.7	24789.2	2102.16	19239.7	775.57	19111.9
T3_positive	MW0006547	Chloropropylate	9274.29	12459.4	9104.13	13938.4	6981.48	3291.84
T3_positive	MW0128254	[5-[8-[5,7-Dihydroxy-2-(4-hydroxyphenyl)-4-oxo-2,3-dihydrochromen-3-yl]-5,7-dihydroxy-4-oxo-2,3-dihydrochromen-2-yl]-2-hydroxyphenyl] hydrogen sulate	55583.9	36659.8	2752.15	63342.3	2213.79	73294.6
T3_positive	MW0150873	His-Asp-His	50823.7	52042.8	17795.3	52908.7	48505.3	1954.22
T3_positive	ZINC85509354	(E)-N-[2-(4-hydroxy-3-methoxyphenyl)ethyl]-3-[3-methoxy-4-[(2S,3R,4R,5R,6R)-3,4,5-trihydroxy-6-(hydroxymethyl)oxan-2-yl]oxyphenyl]prop-2-enamide	41789.8	32983.4	19088.6	34661.3	28498.6	30826.4
T3_positive	MW0144585	Ala-His-Ala	9162.81	14477	12838	11925.2	8133.41	11111.4
T3_positive	MEDP1380	Carnitine C20:1	1185.36	4944.91	1193.57	4942.31	1772.13	6404.03
T3_positive	MW0061555	PGP(a-13:0/i-24:0)	17442.8	18407.4	17511.5	17213.7	16841.5	13209.1
T3_positive	MW0109289	Poly-g-D-glutamate	5379.93	7085.52	9583.89	7866.7	8243.25	7819.17
T3_positive	MW0002460	2-[(3,3-dimethyloxiran-2-yl)methyl]-4-(3-methylbut-2-en-1-yl)benzene-1,3,5-triol	3844.89	5003.29	4852.95	4859.21	4489.12	3124.33
T3_positive	ZINC95910092	(25S)-5alpha-Cholestane-3beta,6alpha,7alpha,8,15alpha,16beta,26-heptaol	1091.59	1256.78	660.16	1915.82	2305.7	2572.65
T3_positive	MW0163315	UDP-N-acetyl-alpha-D-muramoyl-L-alaninate(3-)	13684.3	19133.4	6275.41	11818.8	10145.8	9440.05
T3_positive	MW0105621	Aminoparathion	5184.06	4551.26	11214.2	3569.94	10499.3	4720.22
T3_positive	ZINC496624	(2E)-3-(3,4-dimethoxyphenyl)-N-(2-phenylethyl)prop-2-enamide	43451.3	43524.3	15089.5	46293.7	1329.99	30223.8
T3_positive	MW0115133	Phosphatidylinositol-3,4,5-trisphosphate	22616.9	14700.9	30520.6	16116.2	33719.6	20047.4
T3_positive	MW0137601	5-[(2R,3S,4S,4aR,10bR)-3,4,8,9,10-pentahydroxy-2-(hydroxymethyl)-6-oxo-3,4,4a,10b-tetrahydro-2H-pyrano[3,2-c]isochromen-7-yl]-6,7,13,14-tetrahydroxy-2,9-dioxatetracyclo[6.6.2.04,16.011,15]hexadeca-1(15),4(16),5,7,11,13-hexaene-3,10-dione	10286.5	7115.77	2957.64	6449.82	6290.5	9727.79
T3_positive	MW0129937	1-O-p-Coumaroyl-(b-D-glucose 6-O-sulfate)	767.4	404.2	702.16	1398.97	994.63	1133.16
T3_positive	Lmtp004126	Myricetin-3-O-(6''-malony)glucoside	178421	248540	223055	307024	137270	201074
T3_positive	MW0140644	(S)-Acpa	875.86	1722.59	1592.81	1629.91	4539.53	1531.71
T3_positive	MW0009162	Norfenefrine	651.38	945.57	1987.07	1026.73	1960.59	407.38
T3_positive	MW0162352	N,N-dihydroxy-L-valinate	4057.43	4746.58	9417.82	5689.34	10083.7	4327.57
T3_positive	MW0004581	4-Acetamido-2-amino-6-nitrotoluene	705.88	567.07	1425.88	758.58	1615.05	1541.07
T3_positive	MEDL01900	3,4,6-trihydroxy-5-oxo-1-(3,5,7-trihydroxy-3,4-dihydro-2H-chromen-2-yl)benzo[7]annulene-8-carboxylic acid	208544	236744	135804	205889	181929	214120
T3_positive	MW0136950	7-Chloro-3,4',5,6,8-pentamethoxyflavone	92827.4	87169.5	103997	77350.9	91286.3	81839.6
T3_positive	MW0007878	N-(1,4-Dihydroxy-4-methylpentan-2-YL)-3-hydroxy-5-oxo-6-phenylhexanamide	1883.71	2452.28	1328.8	2180.8	2223.93	2501.76
T3_positive	MW0106476	Diphthamide	5667.4	13990.1	19027.7	10409.8	8444.9	13304.1
T3_positive	MW0148738	dTDP-4-amino-4,6-dideoxy-5-C-methyl-L-mannose	7626.26	10116.6	9432.4	12943.9	12018.3	2854.82
T3_positive	ZINC85739873	Artocommunol CB	1342.22	1703.66	2009.55	2480.41	2575.38	2989.69
T3_positive	MW0143985	7-Methyl-3-oxooctanoyl-CoA	2781.8	587.35	1521.75	888.49	1795.36	4159.33
T3_positive	MW0061295	[(2R)-1-[[(2S)-2,3-dihydroxypropoxy]-hydroxyphosphoryl]oxy-3-(10-methyldodecanoyloxy)propan-2-yl] 22-methyltricosanoate	764223	795678	787481	898666	837464	773901
T3_positive	MW0139286	Peonidin 3-(6''-p-coumaroyl-glucoside) 5-glucoside	5819.18	12540	10329	10912.7	6677.67	8876.12
T3_positive	MW0167988	(7,8-Dihydropterin-6-yl)methyl diphosphate	1220.06	2016.1	1617.62	941.62	512.68	1002.71
T3_positive	MW0114233	1-Octadecylglycerone 3-phosphate	4323.41	11264.4	4277.21	10034.5	15210.3	3747.17
T3_positive	MW0056878	1-Pentadecanoyl-2-(1-enyl-vaccenoyl)-sn-glycero-3-phosphocholine	13341.1	9898.94	9823.31	7009.14	5708.98	7198.48
T3_positive	MW0128758	[4-(5,7-dihydroxy-4-oxo-3,4-dihydro-2H-1-benzopyran-2-yl)-2-hydroxy-6-methoxyphenyl]oxidanesulfonic acid	4078.2	3353.87	5873.86	3760.53	4323.73	7023.97
T3_positive	MW0000725	(4E)-12-Hydroxy-1-(4-hydroxy-3-methoxyphenyl)dodec-4-EN-3-one	24543.4	29648.2	7844.67	28364.2	3133.63	16758.4
T3_positive	MW0124354	1-(2-Hydroxyethyl)-2-hydroxymethyl-5-nitroimidazole	18141.6	16085.3	17517.6	13917.1	16605.1	17457.5
T3_positive	MW0004478	4,6-Dinitro-O-cresol	8694.75	8096.93	6580.06	10258.5	10824.8	9716.96
T3_positive	MW0123083	1H-Benzotriazole	47728.3	46055.5	91484.6	46779.2	79128.3	48385.5
T3_positive	MW0153116	Lys-Pro-Ile	1354.66	6249.86	3237.64	1162.45	2187.72	3786.15
T3_positive	MW0164890	(24S)-3alpha,7alpha,12alpha,24-tetrahydroxy-5beta-cholestan-26-oate	1171.8	1346.2	5278.77	957.43	5556.33	553.3
T3_positive	MW0142521	3-(All-trans-octaprenyl)benzene-1,2-diol	3531.8	4127.35	4005.65	2856.61	2352.42	2663.07
T3_positive	MW0103628	NADP nicotinamide-adenine-dinucleotide phosphate	19985.8	22551	8914.79	23472.8	15432.9	25364.9
T3_positive	MW0104575	2-amino-4-({1-[(carboxymethyl)-C-hydroxycarbonimidoyl]-2-{[1-(2-hydroxyphenyl)-3-oxopropyl]sulfanyl}ethyl}-C-hydroxycarbonimidoyl)butanoic acid	3306.52	1336.23	2414.23	3172.75	2991.55	2025.98
T3_positive	MW0164780	3-Methoxy-4-hydroxy-5-all-trans-octaprenylbenzoate	22695.9	13663.2	5439.1	14201.5	12607.4	6984.57
T3_positive	MW0010019	1-[4-Fluoro-3-(trifluoromethyl)phenyl]-3-(5-pyridin-4-yl-1,3,4-thiadiazol-2-yl)urea	11479	3675.87	2334.96	5411.84	3479.57	10413.1
T3_positive	MW0152114	Landomycin H	8214.8	6934.06	7003.56	5614.76	9293.64	8790.55
T3_positive	ZINC85914159	methyl (E,2R)-2-hydroxytritriacont-7-enoate	8357.73	9032.41	10600.7	11656.4	11113.1	5987.66
T3_positive	MW0057893	PC(P-16:0/18:3(9Z,12Z,15Z))	2762.63	2499.45	452.73	7216.82	5114.76	3816.05
T3_positive	ZINC85490189	(2R)-2-hydroxy-N-[(2S,3R,4E,8Z)-3-hydroxy-1-[(2R,3R,4S,5S,6R)-3,4,5-trihydroxy-6-(hydroxymethyl)oxan-2-yl]oxyoctadeca-4,8-dien-2-yl]icosanamide	1.01396e+06	1.03481e+06	367799	886772	918487	767793
T3_positive	MW0160149	5-Amino-2-(3,4-dimethoxyphenyl)-2-isopropylvaleronitrile	2526.49	2363.12	3819.48	2784.38	3360.43	2357.62
T3_positive	MW0056784	1-Myristoyl-2-palmitoyl-sn-glycero-3-phosphocholine	2033.4	1891.84	3185.66	973.95	6170.11	2803.7
T3_positive	ZINC34235784	[(3S,4aR,6aR,6bS,8aR,14aR,14bS)-4,4,6a,6b,8a,11,11,14b-octamethyl-1,2,3,4a,5,6,7,8,9,10,12,14a-dodecahydropicen-3-yl] acetate	32033	32883.5	31362.5	41913	18752.6	29541.7
T3_positive	MW0056860	1-pentadecanoyl-2-(11Z-eicosenoyl)-glycero-3-phosphocholine	4135.89	12525.2	11723.9	5645.44	3838.19	3564.78
T3_positive	MW0153547	Met-Glu-Met	3831.51	7593.61	2921.71	2533.44	4819.98	6528.15
T3_positive	MW0164058	N-formylmaleamate	4938.65	3766.4	5121.32	1699.65	5491.54	4522.93
T3_positive	MW0003897	3'-Carbamoyl-[1,1'-biphenyl]-3-yl cyclohexylcarbamate	2841.69	3936.48	5458.67	3962.84	5588.3	3604.72
T3_positive	MW0128131	(3-{8-[5,7-dihydroxy-2-(4-hydroxyphenyl)-4-oxo-3,4-dihydro-2H-1-benzopyran-3-yl]-5,7-dihydroxy-4-oxo-3,4-dihydro-2H-1-benzopyran-2-yl}phenyl)oxidanesulfonic acid	11370.6	11942	7069.53	12553	14137.1	16046
T3_positive	MW0160306	Ubiquinol-7	7582.04	9865.36	8834.27	5830.93	5994.06	5943.25
T3_positive	MW0106638	Ethyl 2-(4-((4-bromophenyl)sulfonyl)piperazin-1-yl)acetate	1674.55	1214.93	824.68	1721.08	2384.84	2084.45
T3_positive	ZINC85921691	Thelephantin E	1898.41	1222.12	2711.17	731.15	1708.52	1482.92
T3_positive	MW0159686	omega-Aminoaldehyde	567.65	2347.93	5780	1534.68	3020.48	790.89
T3_positive	MW0164352	4-chloro-3-hydroxybutyryl-CoA	2047.27	3747.6	5743.03	939.54	3854.38	7788.39
T3_positive	MW0141740	D-chiro-Inositol 1-phosphoric acid 2-(oleoyloxy)-3-(palmitoyloxy)propyl ester	10494.9	9227.32	9244.12	11065.1	7356.63	7003.92
T3_positive	MW0161113	Cytidine-monophosphate	1709.18	694.24	4162.08	716.38	4320.78	779.26
T3_positive	MW0158519	Tyr-Leu-Gly-Lys-Arg	16229.9	14072.7	5525.85	46368.2	6480.05	22955.5
T3_positive	MW0162687	6-[2-[3-[[4-[[[5-(6-aminopurin-9-yl)-4-hydroxy-3-phosphonatooxyoxolan-2-yl]methoxy-oxidophosphoryl]oxy-oxidophosphoryl]oxy-2-hydroxy-3,3-dimethylbutanoyl]amino]propanoylamino]ethylsulfanyl]-4,6-dioxohexanoate	3948.44	3194.43	767.97	1101.65	2537.92	1349.56
T3_positive	ZINC40872943	Goniolactone B	1601.74	2604.36	3630.02	4133.2	876.17	2562.16
T3_positive	MW0149864	Gln-Val-Leu-Leu-Gly	1241.45	803.41	1219.55	1304.96	1870.9	2040.43
T3_positive	MW0163124	2-methoxy-6-[(2E,6E,10E,14E,18E,22E,26E)-3,7,11,15,19,23,27,31-octamethyldotriaconta-2,6,10,14,18,22,26,30-octaenyl]cyclohexa-2,5-diene-1,4-diol	1.21226e+06	640329	418243	190292	40856.4	164742
T3_positive	MW0193338	Luteolin-7-O-(6''-malonyl)glucoside-5-O-rhamnoside	4257.6	4069.15	7909.62	3808.74	11052.7	1882.19
T3_positive	MW0129660	[(2S,3R,4S,5R,6R)-5-hydroxy-2,4-bis[(3,4,5-trihydroxybenzoyl)oxy]-6-[(3,4,5-trihydroxybenzoyl)oxymethyl]oxan-3-yl] 3,4,5-trihydroxy-2-(2-methoxy-2-oxoethyl)benzoate	4565.95	1272.88	5178.55	1189.37	6952.42	3406.95
T3_positive	MW0132767	3,6,7-trihydroxy-2-(3-methoxy-4-sulooxyphenyl)-3,4-dihydro-2H-chromene-5-sulinic acid	16575	13290	40399.7	15522.7	42994.5	19562.5
T3_positive	MW0057922	1-(1Z-octadecenyl)-2-(9Z-octadecenoyl)-sn-glycero-3-phosphocholine	747.03	729.92	376.07	2871.88	1764.32	1006.87
T3_positive	MW0007537	Mafenide	17926	19942.4	39081.2	23466.1	38474.8	21020.6
T3_positive	MW0133069	3-hydroxy-2-[4-hydroxy-3-(sulfooxy)phenyl]-5-sulfino-3,4-dihydro-2H-1-benzopyran-7-olate	722.84	551.9	2882.38	28129.5	28583.6	27621.3
T3_positive	MW0147949	Cyclopentanol	23559.4	17858.2	21704.9	27115.3	22728	21380.4
T3_positive	MW0139684	Scrovalentinoside	1010.78	2726.81	1093.59	2066	730.69	1242.67
T3_positive	MW0162500	4-{4-[(2S)-2-azaniumyl-2-carboxylatoethyl]-1H-imidazol-2-yl}-2-(methylazaniumyl)butanoate	5125.55	11277.7	4054.88	10167.8	7217.47	4864.29
T3_positive	MW0105834	Asn-Ser	1119.37	320.15	1953.23	1859.95	326.95	1867.41
T3_positive	MW0140571	(R)-(+)--Terpineol	14252.9	14570.6	14842.6	16025.3	10128.4	13678.2
T3_positive	MW0155436	Phe4Cl-TyrMe-OH	430.09	499.44	181.91	170.83	259.52	207.63
T3_positive	MW0105684	2-[[2-amino-5-(diaminomethylideneamino)pentanoyl]amino]propanoic Acid	28508.9	11889.4	17449.2	41249.8	22547.6	32251
T3_positive	MW0063885	TG(10:0/12:0/8:0)	2808.72	10717.7	9317.13	7936.75	7903.38	9681.48
T3_positive	MW0063891	TG(10:0/12:0/i-12:0)	25519.8	36395.5	29275.5	29067.8	27520.8	26490.8
T3_positive	MW0063845	TG(10:0/10:0/12:0)	1866.12	6533.02	3600.27	6159.75	5998.85	5125.95
T3_positive	MW0103643	{[(2R,3S,4R,5S)-5-{9-[(2R,3R,4S,5R)-3,4-dihydroxy-5-[(phosphonooxy)methyl]oxolan-2-yl]-6-imino-6,9-dihydro-1H-purin-1-yl}-3,4-dihydroxyoxolan-2-yl]methoxy}phosphonic acid	12892.5	3504.52	1576	10785.6	2543.1	22602
T3_positive	MW0063874	TG(10:0/12:0/12:0)	121541	155378	116244	149224	144921	140816
T3_positive	MW0145746	Asn-Glu-Thr-Asp-Leu	8290.82	8492.77	6504.05	8887.89	4719.56	7172.49
T3_positive	MW0155388	Phe-Tyr-Lys-Arg	2685.79	2434.21	2714.72	2306.73	3011.86	5482.77
T3_positive	MW0144076	8-iso Prostaglandin F2d4	2761.09	3140.11	3148.79	7424.79	7481.23	6132.85
T3_positive	MW0145662	Asn-Ala-Leu-Ala-His	4116.84	6020.36	4150.71	3575.01	5581.03	7210.81
T3_positive	MW0144461	Ala-Ala-Pro-Ala-Ala	2381.74	3528.29	2756.15	3564.74	2570.34	2236.94
T3_positive	MW0076564	TG(18:1(9Z)/22:6(4Z,7Z,10Z,13Z,16Z,19Z)/18:4(6Z,9Z,12Z,15Z))	2155.7	2900.81	2544.62	5359.92	5982.17	5678.37
T3_positive	MW0152340	Leu-Gly-Asp-Val-Ile	5690.02	4799.65	14529.9	4384.73	10958.2	2989.19
T3_positive	MW0155154	Phe-Gln-Ala-Arg	10595.1	9621.42	10840.1	13747.6	13496.4	13897.5
T3_positive	MW0151534	Ile-Phe-Arg-Lys	4391.09	10587.7	11487	9327.18	9755.74	18870.4
T3_positive	MW0144757	Ala-Thr-Val-Glu	3812.34	5541.57	4345.78	7024.29	3722.66	4894.95
T3_positive	MW0156753	Ser-Gly-Glu-Leu-His	9369.53	9147.03	9714.47	12078.8	14498.4	13246.5
T3_positive	MW0049287	[(2S)-1-decanoyloxy-3-hydroxypropan-2-yl] icosanoate	3438.64	5637.27	4393.47	29109.6	29579.5	28583.6
T3_positive	MW0145275	Arg-Asn-His-Glu	5838.84	5619.79	5430.16	6508.33	7823.95	6720.65
T3_positive	MW0159000	Val-Glu-Thr-Glu	2499.91	2995.36	1603.25	4072.55	1838.51	2298.53
T3_positive	MW0144735	Ala-Ser-Ser-Thr-Lys	6651.86	6725.94	6959.78	9116.59	8945.12	9167.2
T3_positive	MW0143895	6Testosterone Enanthate	5748.14	4083.64	11638.9	33636.2	9027.56	9056.09
T3_positive	MW0145509	Arg-Thr-Ala-Arg	9045.62	12459.7	9663.02	7650.28	12743.8	19334
T3_positive	MW0159007	Val-Gly-Asp-Asp-Ile	3508.86	4723.04	3525.99	5779.51	2948.26	3007.13
T3_positive	MW0159058	Val-Leu-Asp-Phe-Glu	623.06	273.05	606.08	1780.78	1896.52	1326.44
T3_positive	MW0159042	Val-Ile-Leu-Asp	9455.62	16163.1	9994.34	8563.84	15804.8	19535.8
T3_positive	MW0064745	TG(12:0/12:0/12:0)	21304.3	22611.8	13917.1	24936.8	34343.6	15358.3
T3_positive	MW0156129	Prostaglandin F2 Ethanolamide-d4	41746.9	35622.9	35225.5	39980	39912.1	40235
T3_positive	MW0154739	2-[(E)-16-hydroxy-3,7,11,15-tetramethylhexadec-2-enyl]-3-methylnaphthalene-1,4-dione	1014.67	1966.43	1818.81	2100.54	3450.4	3047.07
T3_positive	MW0156791	Ser-Ile-Asn-Lys	44216	31833.6	48872.3	61271.6	58521.3	61022.5
T3_positive	MW0156629	Ser-Ala-Lys-Asp-Met	2399.07	1917.99	1449.53	3813.76	2223.66	1519.99
T3_positive	MW0152851	Lys-Ala-Leu-Glu	1629.27	965.97	10020.7	1053.37	19116.3	1597.73
T3_positive	MW0105002	(2R)-3-(5-acetamido-2-hydroxyphenyl)sulfanyl-2-azaniumylpropanoate	273295	325406	211449	255721	208830	221884
T3_positive	MW0137620	4-[(4R,5S)-4,5-bis(3,4-dichlorophenyl)-2-(4-methoxy-2-propan-2-yloxyphenyl)-4,5-dihydroimidazole-1-carbonyl]piperazin-2-one	5014.81	15736	17711.7	12352	9140.69	7971.88
T3_positive	MW0167607	[(2S)-2-[(6Z,9Z,12Z)-octadeca-6,9,12-trienoyl]oxy-3-[(Z)-octadec-9-enoyl]oxypropyl] (4Z,7Z,10Z,13Z,16Z,19Z)-docosa-4,7,10,13,16,19-hexaenoate	22329.2	21994.3	19706.8	22802.9	20879.2	17409.3
T3_positive	MW0159076	Val-Leu-Ser-Pro-Ala	1421.75	2136.83	5194.08	447.48	8316.55	1544.11
T3_positive	MW0017175	cis-Annonacin-10-one	303202	316777	341895	406.75	309.27	284.7
T3_positive	MW0049283	(S)-3-(Decanoyloxy)-2-(palmitoyloxy)-1-propanol	35625.2	20016.3	32297.2	24285.9	10180.6	17148.7
T3_positive	MW0194035	(S)-(S)-1-((2S,3S)-3-Hexyl-4-oxooxetan-2-yl)tridecan-2-yl 2-formamido-4-methylpentanoate	2314.16	2588.75	1155.78	1623.98	2483.15	5550.01
T3_positive	MW0156957	Ser-Tyr-His-Asp	620.42	692.64	1438.85	948.46	932.86	541.75
T3_positive	MW0144747	Ala-Thr-Ile-Lys	10202.2	20239.7	10944.2	11614.3	18587.3	21759.5
T3_positive	MW0151444	Ile-His-Ala-Glu	3446.44	3622.87	2848.05	3459.8	5333.05	3293.74
T3_positive	MW0152841	Lys-Ala-Arg-Glu	8530.43	10199.8	12709.2	9383.41	13057.4	7644.49
T3_positive	MW0077463	TG(18:3(6Z,9Z,12Z)/22:6(4Z,7Z,10Z,13Z,16Z,19Z)/20:5(5Z,8Z,11Z,14Z,17Z))	5598.81	6051.84	5990.48	7096.05	6269.85	5853.6
T3_positive	MW0063834	Tetranor-12(S)-hete	8540.77	11605	8025.71	6083.18	15866.8	8819.57
T3_positive	MW0122340	7-[3-(Dimethylamino)propoxy]-6-Methoxy-2-(4-Methyl-1,4-Diazepan-1-Yl)-N-(1-Methylpiperidin-4-Yl)quinazolin-4-Amine	276.56	270.78	1001.89	324.32	735.34	214.94
T3_positive	MW0013919	3alpha,7alpha,12alpha,25-Tetrahydroxy-5beta-cholestane-24-one	1618.59	1384.36	1019.46	2399.84	1911.93	1414.39
T3_positive	MW0109902	Thr Tyr	185291	144525	126531	165649	159674	199391
T3_positive	MW0158941	Val-Asp-Leu-Arg	21089.8	26788.2	33213.1	33327.1	33310.6	20710.8
T3_positive	MW0159225	Val-Tyr-Pro-Glu-Leu	6500.22	3997.03	7740.36	6703.75	8196.24	7523.69
T3_positive	MW0063886	TG(10:0/12:0/a-13:0)[rac]	54.38	250.53	39.5	171.36	351.68	778.07
T3_positive	MW0152151	Laurencione diacetate	257679	292608	90617.4	200395	60724.7	277947
T3_positive	MW0015564	[(1S,6S,7S,8R,9R,13R,14R,16S,18R)-8-acetyloxy-11-ethyl-5,7,14-trihydroxy-6,16,18-trimethoxy-13-(methoxymethyl)-11-azahexacyclo[7.7.2.12,5.01,10.03,8.013,17]nonadecan-4-yl] benzoate	1493.46	1335.99	530.03	1901.43	2001.68	2056.2
T3_positive	MW0147253	(3S,5S,8S,9S,10R,13S,17R)-3-hydroxy-17-[(2S,3S,5R)-3-hydroxy-5,6-dimethylheptan-2-yl]-10,13-dimethyl-1,2,3,4,5,7,8,9,11,12,14,15,16,17-tetradecahydrocyclopenta[a]phenanthren-6-one	6796.03	6405	6789.25	31215.4	6818.83	1169.82
T3_positive	MW0153810	Methyl diacetoxy-8-gingerdiol	419.8	1280.01	3990.57	340.7	6504.57	1284.88
T3_positive	MW0106365	4-Azaniumyl-4,5-dihydro-1,2-oxazol-3-olate	1432.71	2270.89	1816.31	2110.09	1069.68	1102.84
T3_positive	MW0154405	Neu5Ac2-6LacDiNAcSp	4070.52	5984.9	4922.19	3994.66	4404.17	3979.13
T3_positive	MW0145433	Arg-Lys-Asp-Lys-Glu	7434.04	6911.82	3375.77	5395.87	2761.75	6165.83
T3_positive	MW0012833	1-Hydroxy-1-phenyl-3-octadecanone	7020.05	9965.62	9816.47	12039.7	9560.46	10798.1
T3_positive	MW0063990	TG(10:0/16:0/12:0)	20266.1	23354.7	27227.3	27402.3	34202.5	33035.1
T3_positive	MW0153135	Lys-Ser-Phe-Glu	5134.68	5778.92	6186.1	6945.9	6272.13	7354.36
T3_positive	MW0010951	(5Z,7E)-(3S,23S)-24-oxo-9,10-seco-5,7,10(19)-cholestatriene-3,23,25-triol 23-D-glucuronide	3182.61	3052.29	2423.74	2756.19	3281.6	3184.02
T3_positive	MW0066610	TG(14:0/15:0/20:4(5Z,8Z,11Z,14Z))	11862.2	11468.3	11875.2	16761.5	14475.2	14724.9
T3_positive	MW0052471	Auda	116233	76939.1	103673	36272.3	28861.1	36662.6
T3_positive	MW0053901	Medica 16	102668	70002.8	30046.2	19322.4	17919.4	19592.4
T3_positive	MW0147083	Carbaprostacyclin-biotin	6012.26	6318.65	1068.58	6430.32	7831.06	8627.87
T3_positive	MW0155431	Phe4Cl-Phe4Cl-OH	41713.2	33458.8	70576.3	26435.4	52236.1	38565.5
T3_positive	MW0157648	Thr-Gly-Ile-Phe-Thr	29522.5	24768.9	28329.8	35461.4	34492.4	34983
T3_positive	MW0052858	5-(9Z-octadecenoyloxy)-octadecanoic acid	31271.3	38813.5	34715.7	42290.2	48942.5	49250
T3_positive	MW0153777	Met-His-OH	4874.26	33105.2	30439.9	14279.1	32438.6	12154
T3_positive	MW0115390	2-Octenal	9283.91	9819.39	9934.74	10314.1	11470.4	10510.3
T3_positive	MW0154854	Palmitoyl Ethanolamide-d5	11419.8	10081.3	10140.6	13351.2	13706.9	12427.9
T3_positive	MW0063892	TG(10:0/12:0/i-13:0)	1954.69	1935.56	2469.98	12149.6	14871.9	6661.44
T3_positive	MW0012239	12-Octadec-9-enoyloxyoctadecanoic acid	42348.4	35309.8	76342.5	16301.6	35657.3	36096.8
T3_positive	ZINC95909300	(1R)-2,3,3a,8b-Tetrahydro-1alpha-acetoxy-8bbeta-hydroxy-6,8-dimethoxy-3abeta-(4-methoxyphenyl)-3beta-phenyl-1H-cyclopenta[b]benzofuran-2alpha-carboxylic acid methyl ester	9830.37	10469.9	11413.9	4589.77	5733.65	8876.91
T3_positive	MW0127828	(2,6-dihydroxy-4-{7-methyl-11-oxo-4-[(3,4,5-trihydroxy-6-{[(3,4,5-trihydroxy-6-methyloxan-2-yl)oxy]methyl}oxan-2-yl)oxy]-2,8-dioxatricyclo[7.3.1.0,(1)(3)]trideca-1(12),3,5(13),6,9-pentaen-3-yl}phenoxy)dihydroxyoxo-lambdasulfanylium	20657.5	24120.8	6286.13	21256.5	14529.5	21854
T3_positive	MW0161286	[[[(2R,3S,4R,5R)-5-(6-aminopurin-9-yl)-3,4-dihydroxyoxolan-2-yl]methoxy-oxidophosphoryl]oxy-oxidophosphoryl] hydrogen phosphate	47724.2	50872.3	49337.3	48685	52538	53006.8
T3_positive	MW0141933	Fluo-3	39031.7	37900.8	38253.6	29086	29525	33169.4
T3_positive	MW0087424	TG(8:0/10:0/10:0)	89968.9	95941.1	64940.6	29749.6	30229.9	29212.1
T3_positive	MW0144210	Abu-Phe4Cl-OH	5866.64	6179.3	10370.7	8978.31	11692.8	6237.49
T3_positive	MW0063227	PtdIns-(4)-P1(1,2-dihexanoyl)	5224.81	3481.24	16572.4	2150.3	10941.9	1132.58
T3_positive	MW0071682	TG(16:0/8:0/8:0)	2417.69	2118.5	2466.56	6713.86	12517.9	3051.32
T3_positive	MW0161732	CDP trianion	113708	141268	100196	189876	121956	143552
T3_positive	MW0087785	TG(8:0/8:0/a-13:0)[rac]	13204.8	13492.5	12952.5	28129.5	28583.6	27621.3
T3_positive	MW0165049	1-hexadecanoyl-2-octadecanoyl-sn-glycero-3-phospho-D-myo-inositol(1-)	11279.3	11567	10932.3	9682.11	8884.4	8488.79
T3_positive	MW0163100	3-[(15S,17Z,19S,20S)-5,9,14-tris(2-carboxylatoethyl)-4,10,15-tris(carboxylatomethyl)-2-hydroxy-2,15,20-trimethyl-22-oxo-23-oxa-24,25,26,27-tetrazahexacyclo[16.5.1.13,6.18,11.113,16.01,20]heptacosa-3,5,8,10,13,16(25),17-heptaen-19-yl]propanoate	4328.85	7555.08	6376.07	7003.9	4712.31	5484.87
T3_positive	ZINC85801059	(5R)-5,8,8abeta,9-Tetrahydro-5beta-(3,4,5-trimethoxyphenyl)-9beta-[[(Z)-2-methyl-2-butenoyl]oxy]furo[3',4':6,7]naphtho[2,3-d]-1,3-dioxole-6(5aalphaH)-one	133385	196372	86931.4	140446	78727.4	136010
T3_positive	MW0129324	{4-[7,15,23-trihydroxy-11,19-bis(4-hydroxyphenyl)-4,12,20-trioxaheptacyclo[16.6.1.1(2),.1(1),(1)(3).0(2)(1),(2).0,(2).0(1),(2)]heptacosa-1(25),5,7,9(27),13,15,17(26),21,23-nonaen-3-yl]phenyl}oxidanesulfonic acid	41782.7	43933.2	40131.6	34435.6	40883.2	36486.4
T3_positive	MW0053688	Glycerol 1-(9Z-octadecenoate) 2-octanoate 3-tetradecanoate	19112.5	18025.3	13912	13592.6	13249.4	13449.2
T3_positive	MW0129339	{5-[12-(3,4-dihydroxyphenyl)-13-hydroxy-4-oxo-8-{[3,4,5-trihydroxy-6-(hydroxymethyl)oxan-2-yl]oxy}-3,11-dioxatricyclo[8.4.0.0(2),]tetradeca-1,7,9-trien-6-yl]-2-hydroxyphenyl}oxidanesulfonic acid	27830.2	36377.1	15525.6	32846.1	18262.2	30270
T3_positive	MW0168324	{3-[6,9,17,19,21-pentahydroxy-5-(3-hydroxyphenyl)-18-[3,5,7-trihydroxy-2-(3-hydroxyphenyl)-3,4-dihydro-2H-1-benzopyran-4-yl]-4,12,14-trioxapentacyclo[11.7.1.0(2),(1)(1).0(3),.0(1),(2)]henicosa-2(11),3(8),9,15(20),16,18-hexaen-13-yl]phenyl}oxidanesulfonic acid	23098.9	41409.7	18444	41621.9	19222.2	28051.5
T3_positive	MW0130351	2,3,4,7,8,9,15,22,23,28-decahydroxy-14-(hydroxymethyl)-13,25,32,35-tetraoxaoctacyclo[14.13.3.3(1),(2).0,(3).0,(1)(1).0(1),(2).0(1),(2).0(2),(3)(3)]pentatriaconta-1,3,5(30),6,8,10,19(24),20,22-nonaene-12,27,31,34-tetrone	15337.6	12971	22881.8	10553.6	21800.8	12426.3
T3_positive	MW0144598	Ala-His-Phe-Asp	4253.89	4040.45	3238.32	5166.13	3047.74	4808.81
T3_positive	MW0163308	2-[(2E,6E,10E,14E,18E,22E,26E,30E,34E)-3,7,11,15,19,23,27,31,35,39-decamethyltetraconta-2,6,10,14,18,22,26,30,34,38-decaenyl]-6-methoxycyclohexa-2,5-diene-1,4-diol	1228.57	2792.85	5118.13	2691.67	6427.3	4137.42
T3_positive	MW0155422	Phe4Cl-Asp-OH	20325.3	16358.7	17420	11456.6	11494.8	15625
T3_positive	MW0132208	3,4,5-trihydroxy-6-{[7,8,8,13,22-pentahydroxy-19-(hydroxymethyl)-3,6,16-trioxo-21-(3,4,5-trihydroxybenzoyloxy)-2,17,20,23-tetraoxapentacyclo[16.3.1.1,(1)(1).0,.0(1),(1)]tricosa-4,10,12,14-tetraen-12-yl]oxy}oxane-2-carboxylic acid	4151.56	5384.96	1325.86	2742.95	3705.52	4701.86
T3_positive	MW0066562	TG(14:0/14:1(9Z)/14:1(9Z))	3449.72	3763.51	4088.66	5730.64	5002.58	5338.42
T3_positive	MW0131589	3,4,5-trihydroxy-6-({7,8,11,12,13,21,22,23-octahydroxy-3,16-dioxo-2,17,20-trioxatetracyclo[17.3.1.0,.0(1),(1)]tricosa-4,6,8,10,12,14-hexaen-6-yl}oxy)oxane-2-carboxylic acid	19616.6	23201.2	22952	16094.1	25028.4	20698.3
T3_positive	MW0104215	12-Hydroxy-12-octadecanoylcarnitine	4959.96	23008	15702.9	21842.4	6846.52	34609.7
T3_positive	MW0127765	NCGC00380334-01_C34H42O18_beta-D-Glucopyranoside, (1aS,1bS,2S,5aR,6S,6aS)-6-[[3-O-acetyl-6-deoxy-2-O-[(2E)-3-(4-hydroxyphenyl)-1-oxo-2-propen-1-yl]-alpha-L-mannopyranosyl]oxy]-1a,1b,2,5a,6,6a-hexahydro-1a-(hydroxymethyl)oxireno[4,5]cyclopenta[1,2-c]pyran-2-yl, 2-acetate	7494.54	9654.79	3655.68	8557.41	3615.01	5292.78
T3_positive	ZINC85947361	(20Z)-4,6,12,23-tetrachloropentacyclo[20.2.2.110,14.115,19.02,7]octacosa-1(24),2,4,6,10(28),11,13,15,17,19(27),20,22,25-tridecaene-5,13,16,24-tetrol	4245.17	14279.3	7014.17	16342.7	4544.71	18316.9
T3_positive	MW0050252	DG(18:3(9Z,12Z,15Z)/20:3(8Z,11Z,14Z)/0:0)	10893.5	12362.7	14545.8	13028	13918.2	24970.5
T3_positive	MW0159294	Val-Pro-Asp-Pro-Arg	5254.88	5108.12	6353.9	5628.88	6104.84	5192.59
T3_positive	MW0006521	Chicago blue	10009.7	9228.84	5979.44	10408.5	10089.8	12156.9
T3_positive	MW0153936	Mn(III)TBAP	2163.79	7812.71	5550.55	3754.16	4450.78	2851.55
T3_positive	MW0132490	3,4,5-trihydroxy-6-{4-[3-hydroxy-2-oxo-8-(3,5,7-trihydroxy-4-oxo-3,4-dihydro-2H-1-benzopyran-2-yl)-4-oxatricyclo[4.3.1.0(3),]decan-10-yl]-2-methoxyphenoxy}oxane-2-carboxylic acid	32965.2	38103.9	7774.94	22852.9	17162.1	29026.4
T3_positive	MW0128998	{2,6-dihydroxy-4-[4-hydroxy-7-(hydroxymethyl)-11-oxo-2,8-dioxatricyclo[7.3.1.0,(1)(3)]trideca-1(12),3,5(13),6,9-pentaen-3-yl]phenoxy}dihydroxyoxo-lambdasulfanylium	10496.8	5861.63	17707.3	5276.63	9121.59	7864.56
T3_positive	MW0163002	3-oxo-3-[[(2R,3S,4S,5R)-3,4,5-trihydroxy-6-[3-(4-hydroxyphenyl)-4-oxochromen-7-yl]oxyoxan-2-yl]methoxy]propanoate	3394.42	33285.6	65062.6	16518	58572.7	10780.3
T3_positive	MW0163406	1-Ammonio-1-deoxy-scyllo-inositol	17577.6	10164.6	23129.5	8991.19	12927.6	14963.5
T3_positive	MW0049857	1-(9Z-hexadecenoyl)-2-(9Z-octadecenoyl)-sn-glycerol	99466.3	128372	162145	121459	200168	165955
T3_positive	MW0168310	(5-{4-[5,13-bis(3,4-dihydroxyphenyl)-6,9,17,19,21-pentahydroxy-4,12,14-trioxapentacyclo[11.7.1.0(2),(1)(1).0(3),.0(1),(2)]henicosa-2(11),3(8),9,15(20),16,18-hexaen-18-yl]-3,5,7-trihydroxy-3,4-dihydro-2H-1-benzopyran-2-yl}-2-hydroxyphenyl)oxidanesulfonic acid	4870.63	7110.29	8863.72	7236.75	16225.2	15010.4
T3_positive	MW0063458	(2R)-3-{(2R)-4-[{(1S,2R,4aS,6R,8S,8aR)-2-[(2E)-but-2-en-2-yl]-6,8-dimethyl-1,2,4a,5,6,7,8,8a-octahydronaphthalen-1-yl}(hydroxy)methylidene]-3,5-dioxopyrrolidin-2-yl}-2-hydroxy-2-methylpropanoic acid	3517.99	2584.13	4338.85	3395.22	3794.34	2880.49
T3_positive	MW0128996	{2,6-dihydroxy-4-[({6,7,8,11,12,13,22,23-octahydroxy-3,16-dioxo-2,17,20-trioxatetracyclo[17.3.1.0,.0(1),(1)]tricosa-4,6,8,10,12,14-hexaen-21-yl}oxy)carbonyl]phenyl}oxidanesulfonic acid	19672.6	22035.2	6265.1	15587.2	16783.4	23960.1
T3_positive	MW0148821	Dye X-5432-26C	65450.7	96662.8	32403.6	60602	39240.8	31695.7
T3_positive	ZINC33830692	(2e,4e,8z)-2'-hydroxy-N-isobutyl-2,4,8-tetradecatrienamide	3282.56	2933.19	3198.7	8691.16	3489.68	8355.96
T3_positive	MW0144233	Ac-Asp-Glu-Val-Asp-CMK	15384.9	6283.36	9536.14	5782.53	5472.18	8352.2
T3_positive	MW0155760	Pro-Ala-Asp-Lys-Thr	1022.59	1478.4	1505.34	2316.4	1068.93	952.85
T3_positive	MW0166456	3-Methoxy-4-methyldotriacontane-9,11-diol	176628	177108	171682	201005	187764	176546
T3_positive	MW0141993	2,3-Bis-O-(geranylgeranyl)-sn-glycero-1-phospho-L-serine	3501.04	6607.36	4972.77	3913.81	4174.37	4559.65
T3_positive	ZINC95914937	(1S,2S,6R,7S,9R,10R,11R)-1,4,4-trimethyl-8,13-dioxatetracyclo[8.2.1.02,6.07,11]tridecane-9,10-diol	2703.87	1759.2	1129.55	3203.17	4738.42	1550.72
T3_positive	MW0151826	Isoglobotriaose (iGb3)	74996.4	16556.9	4910.29	17863.3	7060.09	8670
T3_positive	MW0168341	6,7,8,11,12,13,19,28,29,35-decahydroxy-18-(hydroxymethyl)-17,33,37,40,41,43-hexaoxaundecacyclo[19.16.3.3,(2).2(2),(2).0(1),(2)(2).0,(3).0(1),(1).0(2)(3),(3).0(2),(3).0(2),(3)(1).0,]pentatetraconta-5,7,9(45),10,12,14,23(36),24,26,28,30,34-dodecaene-2,3,16,32,39,42,44-heptone	4356.04	6818.83	20971.4	5126.67	8835.97	9829.13
T3_positive	MW0164022	[(2-amino-4-oxo-6-sulfanyl-7-sulfido-1,5,5a,8,9a,10-hexahydropyrano[3,2-g]pteridin-8-yl)methoxy-oxidophosphoryl] [5-(6-amino-7H-purin-9-ium-9-yl)-3,4-dihydroxyoxolan-2-yl]methyl phosphate	15490	11237.9	21457.7	7601.67	7583.38	10838.7
T3_positive	MW0152411	Leu-Lys-Ala-Val-Val	3017.65	2433.31	5476.8	5423.88	4946.52	5137.08
T3_positive	MW0076795	TG(18:2(9Z,12Z)/18:3(9Z,12Z,15Z)/18:3(9Z,12Z,15Z))	13779.1	13413.2	14093.5	20872.9	16464.6	18417.3
T3_positive	MW0129156	{2-hydroxy-5-[7,15,23-trihydroxy-11,19-bis(4-hydroxyphenyl)-4,12,20-trioxaheptacyclo[16.6.1.1(2),.1(1),(1)(3).0(2)(1),(2).0,(2).0(1),(2)]heptacosa-1(25),5,7,9(27),13,15,17(26),21,23-nonaen-3-yl]phenyl}oxidanesulfonic acid	58256.3	53149.6	51814.2	44233	47388.6	48888.6
T3_positive	MW0066531	TG(14:0/14:0/20:5(5Z,8Z,11Z,14Z,17Z))	39200.8	96298.5	24051	70655	46093.5	63161.4
T3_positive	MW0016958	CE(DiMe(9,3))	8247.87	8477.99	7932.2	9269.44	7652.04	7449.51
T3_positive	MW0151609	Ile-Thr-Val-Lys-Leu	3664.08	6440.7	10519.2	9383.6	9820.21	8758.98
T3_positive	MW0049309	[(2S)-2-[11-(3,4-dimethyl-5-pentylfuran-2-yl)undecanoyloxy]-3-hydroxypropyl] 11-(3,4-dimethyl-5-propylfuran-2-yl)undecanoate	3988.15	4187.25	4956.92	2783	2714.91	640.84
T3_positive	MW0164063	(2R,4R)-3-methyl-2-[(2E,4R)-2-(6-oxocyclohexa-2,4-dien-1-ylidene)-1,3-thiazolidin-4-yl]-1,3-thiazolidine-4-carboxylate	4262.4	3554.42	4418.88	2382.46	8158.53	4028.29
T3_positive	MW0166067	(2S,3S,4S,5S,6R)-6-[[[(2R,3S,4R,5R)-5-(2-amino-6-oxo-3H-purin-9-yl)-3,4-dihydroxyoxolan-2-yl]methoxy-oxidophosphoryl]oxy-oxidophosphoryl]oxy-3,4,5-trihydroxyoxane-2-carboxylate	2414.42	4272.56	8848.41	3108.22	11953.7	6222.93
T3_positive	MW0016934	[10,13-dimethyl-17-(6-methylheptan-2-yl)-2,3,4,7,8,9,11,12,14,15,16,17-dodecahydro-1H-cyclopenta[a]phenanthren-3-yl] 5-(3,4-dimethyl-5-pentylfuran-2-yl)pentanoate	24609.4	19838	22987.8	25039.8	23213.8	24863.3
T3_positive	MW0072422	TG(16:1(9Z)/18:3(6Z,9Z,12Z)/18:3(6Z,9Z,12Z))	10883.8	14033	6110.3	6183.42	3861.32	5976.38
T3_positive	MW0163697	[(2R,3R,4S,6S)-3,4-dihydroxy-6-methyl-5-oxooxan-2-yl] [[(2R,3S,4R)-5-(2,4-dioxopyrimidin-1-yl)-3,4-dihydroxyoxolan-2-yl]methoxy-oxidophosphoryl] phosphate	1696.81	2390.07	7548.44	1685.31	5325.89	1898.24
T3_positive	MW0164868	UDP-2,4-diacetamido-2,4,6-trideoxy-beta-L-altrose(2-)	37384.2	31712.4	67219.1	27127.2	58878	36442.1
T3_positive	MW0163563	magnesium	921.64	1427.69	2170.04	1073.19	1588.01	1557.24
T3_positive	MW0143088	3-Oxo-5,6-dehydrosuberyl-CoA semialdehyde	4450.84	2290.82	2795.77	1563.95	8231.67	5798.98
T3_positive	FDATN01125	Osimertinib	1625.91	1159.94	3574.47	4480.88	3608.69	2396.33
T3_positive	MW0158897	Val-Arg-His-Arg	769.21	1571.21	656.61	922.09	1830.54	1607.09
T3_positive	MW0016885	[10,13-dimethyl-17-(6-methylheptan-2-yl)-2,3,4,7,8,9,11,12,14,15,16,17-dodecahydro-1H-cyclopenta[a]phenanthren-3-yl] (E)-11-(3,4-dimethyl-5-propylfuran-2-yl)undec-10-enoate	86183.2	93329.9	57733.8	48836.3	96571.7	102177
T3_positive	MW0000853	Trimethyl-(3-naphthalen-1-yl-3-oxopropyl)azanium	1005.46	1855.78	1912.8	1874.02	1459.76	1163.45
T3_positive	MW0007417	Isolan Bordeaux R	2299.3	2228.64	2840.7	1493.18	2040.47	905.06
T3_negative	MW0007796	Methylparaben	1574.7	4114.72	2314.17	3513.24	2706.2	3359.29
T3_negative	MEDN1476	Allantoic acid	18970	10913.8	16179.9	14099.3	14125.1	6532.04
T3_negative	MW0144364	Adenosine triphosphate disodium	15205	15735.5	21887.3	16981.8	17137.6	12515.6
T3_negative	MW0143487	Win VI	25779.8	20592.8	27238.1	25882.8	11411.6	42615.9
T3_negative	MW0016356	Canrenone	285407	268047	225936	320244	252101	223503
T3_negative	MEDN1426	9(S),12(S),13(S)-TriHOME	7775.67	2187.13	4494.44	6174.15	4245.37	2602.25
T3_negative	MW0138079	Epigallocatechin	118933	137331	48618.6	695239	67746.2	395428
T3_negative	MW0108118	Malic acid	40418.4	26679.3	29952.6	87472.2	13138.7	71450.1
T3_negative	MW0103352	2'-Deoxyuridine 5'-monophosphate	28292.2	27953.9	31427.7	2137.8	1659.29	1184.69
T3_negative	MEDN0747	2,4-Di-tert-butylphenol	4421.77	4107.94	6324.44	9262.76	6598.21	4540.43
T3_negative	MW0007176	Fluindione	2926.37	3137.25	3050.73	3170.58	722.57	2117.13
T3_negative	MW0157377	Teleocidin B-1	3365.12	3361.88	2876.09	4143.64	3783.18	4160.6
T3_negative	MW0142072	2,5-Diaminotoluene	3833.55	3798.69	3782.19	4529.57	4219.85	3899.48
T3_negative	MW0116672	1,3-Dimethyluric acid	3733.25	982.63	3776.72	6740.08	1595.39	7387.16
T3_negative	MW0157403	Simplexin, 22,23,24,25-tetradehydro-	7082.64	5758.21	9450.78	5138.69	2627.77	2305.22
T3_negative	FDATN01441	Phosphocreatine sodium	170907	6635.73	56404.2	44907.8	41846.3	99762.1
T3_negative	MW0005838	6-Phosphogluconic acid	3193.09	8681.42	4154.19	4325.47	7595.44	3740.08
T3_negative	MW0114332	D-Myo-inositol-2,4,5-triphosphate	214740	211385	209780	181267	75769.8	162386
T3_negative	MW0109757	{5-Chloro-1'-[(5-chloro-2-fluorophenyl)methyl]-2,2',5'-trioxospiro[indole-3,3'-pyrrolidin]-1(2H)-yl}acetic acid	5793.69	5198.19	5427.7	6467.51	5040.17	5578.07
T3_negative	MW0142500	2-Nitroanisole	2756.67	3366.59	2975.06	3386.02	3592.62	4960.25
T3_negative	MW0124528	Janthitrem E	1932.44	2554.22	5299.34	2088.06	3142.52	3453.39
T3_negative	MW0109259	(R)-3-Amino-4-(3-hexylphenylamino)-4-oxobutylphosphonic acid	40670.2	37503.7	38286.6	44289.5	36165.5	41395.5
T3_negative	MW0063233	Pubescenol	3366.55	2363.85	3404.42	3811.04	1432.18	2470.29
T3_negative	MEDN0602	Deoxyguanosine 5'-monophosphate(dGMP)	177610	9403.53	122863	82491.6	68738.9	178523
T3_negative	MW0159457	Zineb	12889.4	12513.8	7460.55	15803.8	16121.7	17950.8
T3_negative	MW0159735	Triton X-100	8809.6	9413.28	8910.67	11653.2	19274.8	15810
T3_negative	MW0138201	Furcelleran	4218.42	4872.72	8662.16	839.04	12474.8	2079.87
T3_negative	MEDN1239	5-O-(1-carboxyvinyl) -3-phosphate	18993.9	10887.9	113406	9436.2	85438.7	10997.3
T3_negative	MW0125367	N-(3-Hydroxypropyl)phthalimide	11953.4	25136.3	25550.4	22901.3	26454.6	14338.9
T3_negative	MEDN1837	3,5-Di-tert-butyl-4-hydroxybenzyl alcohol	19909.2	21475.9	19458.6	20160.2	21241.4	20353
T3_negative	MW0124409	Indole-3-acetamide	27764.9	30385.2	25753.6	29990.1	19586.8	21178.8
T3_negative	MW0124512	Isosorbide dinitrate	883.35	1153.38	5940.56	659.89	7234.21	1498.36
T3_negative	MW0107141	Glycyl-L-leucine	715.25	1250.61	2461.39	1586.58	2008.45	959.89
T3_negative	MW0153324	(1S,2R)-5,7,8-trimethoxy-2,3-dimethyl-1-(2,4,5-trimethoxyphenyl)-1,2-dihydronaphthalene	8008.37	7124.98	8290.1	7457.83	7706.74	11803.6
T3_negative	FDATN01006	Sodium pantothenate	129411	40379	82738.7	156197	67288.1	67606.1
T3_negative	MW0007364	Imibenconazole	3453.29	4343.24	2463.73	2868.33	3865.22	3047.88
T3_negative	MW0063583	Sodium glycocholate	6851.38	2109.18	3358.69	1173.08	3828.16	2630.83
T3_negative	MW0108755	1-Methyl-3-(1-methyl-1H-indol-3-yl)-4-(pentylamino)-1H-pyrrole-2,5-dione	40000.7	39692.8	47829.2	57952.6	35783.3	71504.5
T3_negative	MW0103591	Guanosine-5'-triphosphate	35838	4009.29	41603.7	86498.3	12575.3	4031.09
T3_negative	MW0141884	Poly(galactosylglycerol phosphate)	52107.6	25522.4	23611.3	25147.5	11188.6	20774.4
T3_negative	MW0052482	(4R,5S,15R)-15-[(2S,3R,4R)-3,4-dihydroxy-6-methyl-5-methylideneheptan-2-yl]-4,5-dihydroxy-2,16-dimethyl-9-oxatetracyclo[9.7.0.02,7.012,16]octadecan-8-one	151091	134804	136015	157587	139565	149444
T3_negative	MW0010969	(24R)-Ergost-4-ene-3,6-dione	1878.47	1805.82	3541.81	1903.15	2000.73	1569.48
T3_negative	MW0103505	Coenzyme A	24840.1	7640.04	1248.79	11321	2866.59	9739.82
T3_negative	MW0157231	Streptidine	4946.78	3266.54	3656.04	5275.47	2928.16	6281.41
T3_negative	MW0015984	Astragaloside IV	54308.6	16326	48865.1	35305.5	29048.7	53615.2
T3_negative	MW0143251	(4-Amino-2-methylpyrimidin-5-yl)methyl trihydrogen diphosphate	2700.26	3402.9	4663.81	3573.79	56854.6	4670.91
T3_negative	MW0054320	Leukotriene B4 dimethylamide	6000.81	4633.04	5472.39	4742.99	6122.21	5425.38
T3_negative	MEDN0109	Hyodeoxycholic acid	29986.4	21077	17488.6	42441.2	9950.31	17067.3
T3_negative	MEDN1780	Pseudolaric acid B	6033.55	6419.68	2684.91	11352.5	1342.09	7175.15
T3_negative	MEDN0604	Tetradecanedioic acid	9312.01	7334.36	8399.4	6837.54	12341.1	5993.42
T3_negative	MEDN1156	FFA(20:4)	135157	122708	180572	66049.6	77721.3	300886
T3_negative	MW0149467	Ganoderic acid A	15289.9	14280.4	14337.7	11569.6	13662	11377.3
T3_negative	MW0006719	Dehydrochorismic acid	20227.4	13662.4	20773.8	57138	9362.79	13291.5
T3_negative	MW0105257	Ketoleucine	30478.8	21759.2	22676.3	27296.7	34261.8	23995.7
T3_negative	MEDL01952	8,8'-Methylenebiscatechin	2472.35	1848.54	2454.75	2470.19	2333.23	2310.3
T3_negative	MW0115263	Sedoheptulose 1,7-bisphosphate	4070.07	21574.9	1015.68	9167.43	1483.65	8482.24
T3_negative	MW0154937	Patellamide C	5022.3	5151.45	5419.91	5393.43	5792.49	4925.07
T3_negative	MEDL00638	Taurocholic acid	124341	121304	102931	126251	131747	126099
T3_negative	MW0153221	Lys-Gln-Ala-Gly-Asp-Val	6286.49	5902.06	5602.11	6651.53	6963.98	6837.8
T3_negative	MW0116909	1-butyl-3-methyl-1H-imidazol-3-ium	6589.1	4355.09	4828.66	6316.35	5661.15	8628.21
T3_negative	MW0055238	(5R,6S,7E,9E,11Z,14Z)-6-{[(2S)-2-carboxy-2-acetamidoethyl]sulfanyl}-5-hydroxyicosa-7,9,11,14-tetraenoic acid	2606.56	2268.33	2572.61	3208.01	3454.97	3835.36
T3_negative	MW0114186	Deoxycytidine diphosphate	1705.39	2739.94	11661.4	2661.45	10100	1974.09
T3_negative	MW0006708	Dapsone	3897.87	2925.48	2513.69	3364.05	2076.5	3494.49
T3_negative	MW0009852	Force	2908.22	3838.08	1763.34	3369.46	3107.48	2554.45
T3_negative	MW0156403	15,18-Ethano-3,25-methano-16,4-benzoxaazacyclotricosine-1,5,17,21,26(4H,18H)-pentone, 10,11,12,13,14,15-hexahydro-11,13,22,24,27-pentahydroxy-6,10,12,14,20,23,28-heptamethyl-, (10S,11S,12R,13S,14S)-	4067.76	3534.71	1024.28	6269.4	1282.77	5603.97
T3_negative	MW0017031	Chamissonolide	106554	98978.5	102997	103230	101991	99581.1
T3_negative	MW0053472	(1S,3Z,5R,7R)-3-[(3,4-dihydroxyphenyl)-hydroxy-methylene]-1-[(2S)-2-isopropenyl-5-methyl-hex-4-enyl]-6,6-dimethyl-5,7-bis(3-methylbut-2-enyl)bicyclo[3.3.1]nonane-2,4,9-trione	4099.54	3885.51	4386.39	5255.31	5330.42	5012.44
T3_negative	MW0114867	Pyruvaldehyde	2488.16	3404.23	5803.34	4882.82	5072.05	5390.57
T3_negative	MW0105401	Acamprosate	3409.2	162545	181162	172243	188138	5938.21
T3_negative	MW0156261	Pyropheophytin b	21123	49939.3	37169.7	44156.4	63768.4	27659
T3_negative	MW0010166	Phosphoric acid	297708	268961	291249	193066	472886	323775
T3_negative	MW0009631	Quizalofop	15353.6	13141.8	4469.79	10186.9	1822.29	12794.5
T3_negative	MW0119986	4-(Methylnitrosamino)-1-(3-pyridyl)-1-butanol	3451.66	3435.73	3450.73	3864.32	3162.2	3676.21
T3_negative	MW0105089	alpha-Ketoisovaleric acid	5658.42	3337.46	3446.92	4915.35	4538.65	4131.48
T3_negative	FDATN00053	Fludarabine phosphate	4376.67	47468.8	377562	40060.6	161423	28224.3
T3_negative	MW0156458	S-(2-Chloroethyl)glutathione	6294.82	12096.3	16900.7	11811.9	34267.3	9739.86
T3_negative	MW0013647	Allyl sorbate	6201.52	6410.98	6023.18	10583.1	15752.2	11398.3
T3_negative	MW0001876	2-(4-Bromophenoxy)-2-methylpropanoic acid	2953.15	2919.85	2886.27	3126.9	2971.67	3080.67
T3_negative	MW0102977	Triptophenolide	126085	90816.9	95782.1	102580	111142	92550.6
T3_negative	MW0154755	O-phospho-D-serine	4134.53	2976.63	4795.53	2924.88	5881.83	3925.48
T3_negative	MW0108905	N-Phenylacetylphenylalanine	2027.3	2995.23	1363.57	2709.53	1143.94	1959.04
T3_negative	MW0140063	(-)-Sparticarpin	35107.1	53845.4	33424.6	35185.4	24307	22465.4
T3_negative	MW0140052	(-)-Nissolin	1208.81	976.49	4905.05	537.08	2218.62	1712.81
T3_negative	MW0105438	Adenine	6619.72	5202.34	4687.66	5432.16	3939.06	7416.29
T3_negative	MW0193946	L-Tryptophan	153129	214335	177581	217159	142430	148996
T3_negative	MW0146939	3-Phorbinepropanoic acid, 21-carboxy-9-ethenyl-14-ethyl-4,8,13,18-tetramethyl-20-oxo-, (3S,4S,21R)-	536.39	688.25	858.55	1922.47	3790.51	3565.9
T3_negative	MW0013003	1-Stearoyl-2-linoleoyl-sn-glycero-3-phosphoethanolamine	207507	120101	74529.3	64056.7	55208.8	50025.7
T3_negative	MW0147097	Carboxy phosphate	226048	150817	717845	217445	398143	225148
T3_negative	MW0015534	Acetyl coenzyme A	8901.96	9411.87	1963.42	18572.6	795.66	9723.54
T3_negative	MW0010027	L-Valine	2282.66	5911.71	561.99	4777.47	1632.68	1950.22
T3_negative	MW0140300	(2S)-2-(benzenesulfonamido)-3-[[2-(4-piperidin-4-ylpiperidin-1-yl)-4-propan-2-yl-1,3-thiazole-5-carbonyl]amino]propanoic acid	734.95	548.41	13655	2223.43	18024.1	2753.2
T3_negative	MEDN1433	6-trans-12-epi Leukotriene B4	5291.43	5704.11	5781.72	5225.23	7149.96	4663.91
T3_negative	MW0107334	L-Histidine	167534	210534	189708	203748	151631	157108
T3_negative	MW0054480	Lyngbic acid	4816.41	8454.59	4713.03	4299.64	12903.7	4139.88
T3_negative	MW0141999	2-(4-Hydroxyphenyl)-5,6,7,8-tetramethoxy-2,3-dihydro-4H-chromen-4-one	3521.65	3920.58	3650.98	5605.51	3390.93	7465.05
T3_negative	MW0109192	Phenyl dihydrogen phosphate	3429.21	4591.35	4331.33	3692.67	4005.79	4812.01
T3_negative	MW0103719	Trifluridine	13985.8	20077.3	6912.47	21007.8	22750.8	27745.8
T3_negative	MW0139316	Petunidin 3-glucoside	25540.5	232392	261272	4466.56	271530	6589.7
T3_negative	MW0107609	Kasugamycin	194873	306778	130139	92634.3	93127.4	60754.5
T3_negative	MW0157921	Thymopentin	495.16	635.74	4285.55	690.29	4718.76	776.88
T3_negative	MEDN0311	Dodecanedioic Acid	5534.36	5977.9	5685.04	5773.33	7963.87	4761.84
T3_negative	MW0141493	16-Oxohexadecanoic acid	19572.9	17937.3	28863.5	21722.6	39269.8	5165.25
T3_negative	MW0011982	(S)-10,16-Dihydroxyhexadecanoic acid	3955.45	3518.27	6141.41	5435.77	10580	3775.36
T3_negative	MEDN1206	3-Sulfocatechol	24482.8	21553.6	20384.8	18115.5	25507.2	26131.3
T3_negative	MW0003729	3,8-Dihydroxy-1-methylanthraquinone-2-carboxylic acid	18643	15171.6	24075	20744.5	15631.2	24161.1
T3_negative	MEDN1006	Uric acid	9856.85	8198.71	8629.17	6978.19	6346.64	9611.06
T3_negative	MW0170017	Xanthine	23296.7	45733.8	46782.8	24772.1	53105.4	25212.7
T3_negative	MW0013907	3a,7b,12a-Trihydroxyoxocholanyl-Glycine	3100.33	2750.48	2074.55	2534.29	8062.36	6037.74
T3_negative	MW0109707	Ser-Gly	46543.1	57418.2	38400.2	56627.8	3560.84	32987
T3_negative	MEDN0506	N-Acetylglucosamine 1-Phosphate	3355.23	5337.76	23211.4	6865.49	12993.8	12773.3
T3_negative	MW0138808	Lonchocarpol A	36670	27550.7	32099.9	29572.5	32389.5	30803.7
T3_negative	MW0063760	Teprenone	84231	88069.8	87013.4	137943	112418	97671.9
T3_negative	MW0159863	Hypoxanthine	8053.17	7075.81	24552.3	22289	28202.2	16459.7
T3_negative	FDATN01519	D-phenylalanine	249097	322136	267893	316780	178377	226595
T3_negative	MEDP1346	LPC(0:0/16:0)	34577.4	34223.7	33838.9	29278.6	36605.1	27997.2
T3_negative	MW0114676	Ketorolac	14391.4	14328.7	15031.9	14789.3	14770.7	15299.7
T3_negative	MW0157956	Toonacilin	14499.2	16058	17312.9	20618.6	20356.1	18899.7
T3_negative	MW0153955	Montanin	28757	26282.6	26186.9	30969.4	26364.5	30538.2
T3_negative	MW0052939	Forskolin	3323.29	2711.44	3494.76	3633.61	3441.17	3195.13
T3_negative	MW0052330	Dienogest	26434.5	21197.8	17312	26646.6	21542.8	25902.9
T3_negative	MW0118570	2-Hexylbenzothiazole	6363.5	6228.23	6056.24	5086.22	4857.8	4165.74
T3_negative	MW0147671	Clitidine 5'-phosphate	4574.32	5602.95	4237.19	4783.3	2997.98	10016.5
T3_negative	MW0168490	2'-Deoxyadenosine-5'-monophosphate	2487.99	1957.1	3523.12	1159.21	16067	1445.44
T3_negative	MW0007879	N-(1,4-dioxonaphthalen-2-yl)benzamide	3441.09	1043.09	2494.17	2918.8	592.05	566.29
T3_negative	MW0054613	LPE(20:4/0:0)	14682.5	14785.5	24906.8	19318.3	22657	14386.1
T3_negative	MW0137080	7-Hydroxyflavanone	735.19	1925.57	2419.64	1831.55	2713.42	2026.2
T3_negative	MW0049187	Dehydroepiandrosterone sulfate	10180.6	10704.5	8725.16	9526.17	10877.4	9326.54
T3_negative	MW0169001	Cytidine-5'-triphosphate	66325.2	28505.3	1007.94	75134.5	2087.95	62203.3
T3_negative	MW0126804	3',5'-Cyclic dtmp	13263	11710	9633.88	9942.38	4086.83	11431.5
T3_negative	MW0009302	Oxprenolol	4650.71	4583.97	5195.85	5047.87	2867.34	5305.4
T3_negative	MEDN0110	Glycoursodeoxycholic acid	18304	5543.16	6842.97	7976.76	1261.33	4490.94
T3_negative	MW0152776	L-rhamnonic acid	76472.4	76890.6	63756	63189	42648.5	84369.6
T3_negative	MW0150558	Glycerophosphoglycerol	5007.97	7386.8	5747.6	5847.23	3709.23	3620.87
T3_negative	MEDN1141	Apocholic acid	12084.5	6888.47	3150.57	14632.8	2555.83	4639.94
T3_negative	MW0053750	Glycochenodeoxycholic acid	23179.8	10570.3	12595.4	1461.69	6606.09	5290.05
T3_negative	MEDN0379	FFA(13:0)	3882.79	1779.9	4504.89	3864.26	11320.3	4371.32
T3_negative	MW0151273	Hygromycin A	4112.99	4290.06	4973.84	5418.96	3723.84	6907.5
T3_negative	MW0003764	3-(2-Chloro-4-(trifluoromethyl)phenoxy)benzoic acid	4584.13	5974.57	5449.84	10816.2	2676.31	6674.01
T3_negative	MW0142570	2-Pyrrolidinone, 5-((1E,3R)-4,4-difluoro-3-hydroxy-4-phenyl-1-butenyl)-1-(6-(1H-tetrazol-5-yl)hexyl)-, (5R)-	10964.5	10512.2	8758.24	9888.86	6183.32	3199.09
T3_negative	MEDL00329	Cytidine 2',3'-cyclic monophosphate	467.58	3783.62	20537	963.16	26088.2	752.18
T3_negative	MW0054765	1,5-Dioxaspiro[5.5]undecan-3-ol, 10-methyl-7-(1-methylethyl)-	2805.81	2519.6	3148.56	2540.34	5046.59	5137.28
T3_negative	MW0103702	Uridine 5'-triphosphate	139204	64567.8	20984.8	88390.7	73590.6	57700.5
T3_negative	MW0004136	3-methyl-N-naphthalen-2-ylbutanamide	73349.4	72193.8	83447.1	78868.2	91936.1	70939.9
T3_negative	MEDL00328	UDP-xylose	5407.4	17062.9	9794.3	8765.42	7518.24	6148.66
T3_negative	MW0142781	3alpha,12alpha-Dihydroxy-5beta-chol-6-en-24-oic acid	2986.96	2912.96	2017.4	5670.72	4421.81	4819.18
T3_negative	MW0121842	7,8-Dimethyl-10-(2'-acetoxyethyl)isoalloxazine	7337.62	9130.01	8056.43	8408.6	6881.28	8143.02
T3_negative	MW0016123	3-Hydroxyisovaleric acid	4597.07	8324.82	4972.15	5942.74	4489.77	3696.49
T3_negative	MW0013470	2-Furanylmethyl butanoate	11483.2	5651.97	7947.13	10795.2	3568.5	11602.8
T3_negative	MW0156390	Photrexa	5208.52	5439.54	5301.24	5163.08	6858.2	6958.1
T3_negative	MW0125643	Naphthofluorescein	24954.2	20720	25271.3	29703.2	36563.2	48908.7
T3_negative	MW0127018	Zoxazolamine	34396.9	31114	10917	24988.6	5609.11	28754.6
T3_negative	MW0014105	3-Hydroxynonyl acetate	3387.12	3000.54	3137.74	5723.06	8124.84	2671.53
T3_negative	MW0110295	Tyrosyl-tryptophan	53291.7	50906.5	53460.7	52340.3	49590.9	52875.5
T3_negative	MW0124192	Furmecyclox	7306.26	5418.92	7313.51	6262.42	6331.45	8254.53
T3_negative	MW0109344	Pro-Air	4614.21	6327.29	5701.47	4710.43	4810.43	4912.75
T3_negative	MW0114040	Carboxyaminoimidazole ribotide	18055.9	40894.1	9852.69	22208.4	52814.8	26979.8
T3_negative	MW0053978	Hydrocortisone sodium phosphate	1910.72	2110.72	2134.38	2026.2	1237.59	2477.82
T3_negative	MEDN0283	2-Hydroxybutanoic Acid	9522.1	13064.6	14250.5	9598.8	3386.25	6335.5
T3_negative	MEDN0383	FFA(18:2)	331.67	758.69	6176.43	499.88	5369.08	245.63
T3_negative	MW0006597	Citalopram	9528.54	9430.98	10192.5	10201.2	8797.96	6936.35
T3_negative	MW0141010	1-(2-carboxyphenylamino)-1-deoxy-D-ribulose 5-phosphate	38935.6	35998.3	250707	11350.2	240835	6054.48
T3_negative	MW0054179	Jasmonic acid	6361.33	7772.61	6662.15	8692.18	7313.64	9469.94
T3_negative	MW0148548	Dimethyl telluride	12480.3	11743.8	11636.6	15148.8	12782.4	18888.4
T3_negative	MEDP1055	DL-Glyceraldehyde 3-Phosphate	194089	270093	35491.1	339920	81148.3	315040
T3_negative	MW0007401	Isocarboxazid	7365.31	8884.48	10176.4	9142	6360.01	8265.52
T3_negative	MW0016102	b-Citraurinene	121629	119524	100523	141587	123402	111657
T3_negative	MEDN0691	Maltitol	1412.31	801.61	4538.13	1087.91	2821.35	580.53
T3_negative	MW0054245	Lactitol	1804.35	2092.92	2032.13	2903.27	1251.72	2384.25
T3_negative	MW0105631	Anserine	149107	158254	175970	200830	150986	216901
T3_negative	MW0146351	Aspidin	3578.01	1854.88	1749.84	5028.28	990.99	906
T3_negative	MW0103459	Adenosine tetraphosphate	23504.9	12447.5	1434.44	10264.1	2390.54	11234.4
T3_negative	MW0103709	Uridine-5'-monophosphate	1417.61	12954.1	174713	4447.87	133515	1789.49
T3_negative	MW0114377	Xylose	77296.9	87210.3	58094.9	71032.9	84625.3	95051.4
T3_negative	MEDN0152	Adenosine 5'-Diphosphate	6176.61	5681.76	25913.5	7381.06	17819.3	7966.21
T3_negative	MEDP2797	Testosterone	144156	102563	94263	143072	98049.6	146683
T3_negative	FDATN01275	Clebopride (malate)	7926.99	8360.84	9466.53	7841.21	9131.62	7974.74
T3_negative	MW0063581	Sn-glycerol-1-phosphate	17434.7	8102.07	14797.6	8199.64	449075	20514.5
T3_negative	MW0156395	Ridaforolimus	18916.5	11770.7	11713.6	16611.3	11786.3	10674.3
T3_negative	MW0114156	Fructose	8573.57	6313.03	2589.8	3193.85	3625.26	2811.02
T3_negative	ZINC70454922	[(2S,3R,4R,5R,6S)-2-[5,7-dihydroxy-4-oxo-2-(3,4,5-trihydroxyphenyl)chromen-3-yl]oxy-4,5-dihydroxy-6-methyloxan-3-yl] 3,4,5-trihydroxybenzoate	39664.8	41719.3	34841.4	38295.7	14549.4	40143.6
T3_negative	MW0000283	Heroin	9131.69	9703.31	11934	13573.3	8727.28	16465.6
T3_negative	MW0148235	Delphinine	49140.8	49688.7	48662.3	52449.7	49796.4	51351.1
T3_negative	MW0115322	Sucralose	107087	47432.4	196370	34325.3	215025	54030
T3_negative	FDATN01488	L-Glutamic acid	11910.8	6900.35	8621.64	8736.23	11239.4	10699.8
T3_negative	MW0106988	Glutamine	47335.4	43946	37194.1	54249.6	39403.9	38423.9
T3_negative	MEDL02760	Glyceraldehyde	895039	1.4084e+06	1.48856e+06	1.25684e+06	1.54724e+06	948763
T3_negative	MW0137952	Diethylstilbestrol	59816.2	34810.2	43096.5	44954	53035.7	50171.1
T3_negative	MW0105531	L-Alanine	68207.2	104678	62302.4	78264.5	56519.4	82738.1
T3_negative	MW0052509	Eicosadienoic acid	6216.1	13116.7	6563.94	13553.3	20025.3	19530.1
T3_negative	MW0049053	beta-D-gentiobiosyl crocetin	9367.89	9377.97	9681.95	7303.23	7024.07	6677.24
T3_negative	MW0127087	Trimethylsilyl heptadecanoate	3495.04	4693.07	2451.53	4060.82	3803.78	4315.65
T3_negative	MW0127756	(R)-Warfarin	11951.6	21065.5	14046.5	8924.97	3513.87	10250.6
T3_negative	MW0114539	beta-D-Glucopyranose, 1-thio-, 1-(4-(methylsulfinyl)-N-(sulfooxy)butanimidate)	1284.66	788.69	6810.32	655.48	35333.6	1003.99
T3_negative	MW0150241	Glucocheirolin	4028.91	4774.8	5538.24	5747.58	3779.11	7952.98
T3_negative	MW0108210	Methazolamide	155091	147596	140712	161996	145755	150512
T3_negative	MW0063507	beta-D-Glucopyranosyl (2alpha,3beta,4beta,19alpha)-2,3,19,23-tetrahydroxyolean-12-en-28-oate	916.06	985.26	2113.89	1265.05	1995.49	1486.46
T3_negative	MW0125214	Moreollin	30568.1	27676.5	30316.7	32376.6	29504	31009.7
T3_negative	MW0111080	2-[6-(2-Hydroxy-2-phenylethyl)-1-methyl-2-piperidyl]-1-phenylethanol	11052.6	9746.84	8453.52	11398	9921.19	9708.24
T3_negative	MW0107837	Leupeptin	10014.9	9837.34	11661.2	11349.1	13242	11921.5
T3_negative	MW0005966	Acitretin	285576	302615	186936	344667	152244	160777
T3_negative	MW0154492	Nicotinate adenine dinucleotide phosphate	50771.2	41728.5	59342.1	30867.5	87878.8	50440.4
T3_negative	MW0152642	Levothroid	50039.6	36178.2	49624.8	69208.6	75891.3	65879.2
T3_negative	MW0125362	N-(3-chlorophenyl)-3,4-dihydro-1(2H)-quinolinecarboxamide	6860.94	6395.52	5168.45	11000.6	1672.42	4935.23
T3_negative	MW0154495	Nidificene	1275.11	724.71	732.37	2195.14	1014.68	1042.04
T3_negative	MW0126157	Pipercide	22534.9	18108.2	17053.1	18989.7	22275.4	16752.6
T3_negative	MEDN0807	FFA(14:0)	1512.48	6803.06	1815.69	8095.12	1853.15	8269.98
T3_negative	MW0107214	Taurocyamine	7337.73	5911.21	11329.7	11660.8	3844	7266.55
T3_negative	MW0009907	Thimerosal	70505.1	79888.4	36983.2	91246.7	15275.1	86588.2
T3_negative	MW0004017	2',5'-Dichlorobiphenyl-3-ol	6499.24	10384.6	7293.84	12674.2	5436.61	9176.15
T3_negative	MW0054600	LPE(16:0/0:0)	3020.07	2013.08	8126.52	2689.72	7645.81	1316.23
T3_negative	MW0012105	9-oxo-15R-hydroxy-16,16-dimethyl-5Z,13E-prostadienoic acid	14451.9	13495.9	25254.8	15170.2	6494.3	4904.96
T3_negative	MW0142177	Nordeoxycholic acid	3385.86	2667.7	5655.02	11791	6834.96	1168.12
T3_negative	MW0008603	N-[(3-chloro-2-hydroxy-5-nitrophenyl)carbamothioyl]benzamide	4715.62	4466.9	5298.33	4787.07	5170.3	4567.79
T3_negative	MW0168142	Lotaustralin	2973.35	2352.3	739.94	4214.99	1806.46	3654.27
T3_negative	MW0063454	(1E,6R,11R,13R,14S,15S,19E,21E,23S,27R)-27-hydroxy-23-[(1S)-1-hydroxyethyl]-9,15-dimethylspiro[4,12,17,24-tetraoxapentacyclo[21.3.1.113,16.06,11.06,15]octacosa-1,9,19,21-tetraene-14,2'-oxirane]-3,18-dione	1475.47	1568.48	2291.39	1745.27	3314.15	1602.47
T3_negative	MW0137263	Acetylsalicylsalicylic acid	214014	270743	166632	256106	116326	210294
T3_negative	MW0103629	NADPH	14147.6	5742.42	1216.13	14171.3	3032.23	20051.3
T3_negative	MW0010082	Xylometazoline	26528.9	29055.1	29340.2	39326.7	22638.4	45656.2
T3_negative	MW0153752	1alphaH,5alphaH-Tropane-3alpha,6beta,7beta-triol, 3-(2-methylcrotonate), (E)-	17173.8	9624.27	11133.8	11567.5	15191.5	5590.9
T3_negative	MW0111001	Dimethirimol	50472.3	51136.5	56040	62487.7	58465.6	57804
T3_negative	MW0133189	3-O-Acetylpinobanksin	4724.43	3471.06	4236.28	4591.03	4858.89	4376.87
T3_negative	MW0126274	Psilocybine	5213.79	4164.04	4514.44	5227.49	3490.31	3923.5
T3_negative	MW0000021	(+)-Setoclavine	104075	54666.3	62262.9	66823.3	90979.2	30271.5
T3_negative	MW0063751	Taurolithocholic acid	3349.87	3045.13	2914.79	3275.32	3699.32	3604.56
T3_negative	FDATN00935	Sulfisomidine	1840.41	6373.06	1977.62	3440.03	1553.34	2257.31
T3_negative	MW0003089	2-Hydroxy-2-phenylpropanoic acid	1421.35	1286.38	1293.1	1865.76	658.4	1297.77
T3_negative	MW0148607	3,3'-Diethylthiadicarbocyanine iodide	1419.16	33650.8	19460.5	15321.1	10446	11041.1
T3_negative	MW0052918	Fludrocortisone acetate	26684.4	22591.2	25548.1	23238.6	27973.7	25699.6
T3_negative	MW0121803	6,6'-(1,2-phenylene)bis(1,3,5-triazine-2,4-diamine)	1140.45	2893.83	4691.72	1157.79	6826.38	2517.23
T3_negative	MW0169268	Histamine	34970.5	40672.7	41079.6	41835.1	29565.5	31697.2
T3_negative	MW0151243	Hydrocortisone cypionate	39265.5	1290.96	307.65	1147.65	8115.56	205.82
T3_negative	MW0146491	Azafrin	83801.9	75987.7	81878.1	90051.6	78760.6	79690.9
T3_negative	MEDN0399	FFA(20:0)	371.01	2157.79	3285.52	1674.58	6458.42	3896.71
T3_negative	MW0103061	FAA(18:1)	959546	1.66203e+06	1.98064e+06	2.57353e+06	1.12653e+06	2.59629e+06
T3_negative	MW0012560	16-Hydroxyhexadecanoic acid	27153.6	28160.7	22677.1	27704.1	54004.9	23495.2
T3_negative	MEDN0658	Hexadecanedioic acid	21300	13319.9	11457.4	20357.5	36153	12056.6
T3_negative	MW0011832	1,11-Undecanedicarboxylic acid	10050.2	8783.27	8314.84	10690.9	12193	7787.1
T3_negative	MW0063692	Suberic acid	8245.93	8920.66	7986.89	9472.6	11978.1	7958.44
T3_negative	MW0105063	3-Hydroxypropanoic Acid	3494.29	4261.48	3278.09	4191.43	3614.61	3322.44
T3_negative	MW0141312	(-)-leukotoxin B	1851.29	1429.38	2956.37	2553.67	1861.65	1431.88
T3_negative	MW0123585	D-Glucaro-1,4-lactone	38663.4	48792.4	36380.4	20130.9	17755	15455.3
T3_negative	MW0131370	Desaminotyrosine	4767.05	3076.24	2641.93	3786.76	3270.45	3215.31
T3_negative	MW0107617	Kojic acid	6154.81	10488.2	8167.89	4859.04	3612.6	5515.31
T3_negative	MEDN0061	N-Phenylacetylglycine	3609.14	3329.02	4279.59	6924.74	4919.42	3407.55
T3_negative	MEDP0176	Thymidine	2937.47	4430.49	6452.88	4363.41	4020.28	3085.11
T3_negative	MW0122776	Alloxan	6724.3	8011.63	79193.6	8649.99	48001	7684.94
T3_negative	MEDN1337	6-Methyl mercaptopurine	14845.7	15045.5	14839.2	15788.5	16879.5	16526.9
T3_negative	MW0115118	Gluconasturtiin	9432.7	29477.8	33141	5149.87	34442.3	11695.6
T3_negative	MW0000271	Guvacine	26369	29716.6	16489.8	50559.2	46725.3	43979.8
T3_negative	MW0106487	Djenkolic acid	675.04	1322.65	4295.27	585.53	4968.4	742.64
T3_negative	MW0142383	Leucinic acid	20850.8	15524.5	14862.6	34893.5	9531.92	27599
T3_negative	MEDN0285	2-Methylsuccinic Acid	4382.65	4386.11	4641.14	4379.09	5792.84	3638.11
T3_negative	MW0116079	(S)-Angelicain	3866.69	2363.07	2344.32	3129.05	4452.22	1915.71
T3_negative	MW0007319	Hippuric acid	1493.67	1699.47	2611.17	2799.74	1426.71	1699.8
T3_negative	MEDP0882	Thiamine-Monophosphate	2296.38	2187.19	14334.6	1321.06	3354.71	928.56
T3_negative	MW0122737	Acridine orange	26246.8	28518.4	31218.4	38086.8	22549.1	46179.2
T3_negative	MADN0626	1,6-di-O-phosphono-D-fructose	153900	208554	532.88	181486	59744.8	103842
T3_negative	MW0169433	Luteolin	4378.31	4211.54	4283.46	3739.76	4505.09	4406.31
T3_negative	MW0169290	Icariin	9059.26	8949.24	9864.5	10736.7	11015.8	9725.67
T3_negative	MW0004001	3-Furoic acid	499291	470609	643796	566639	685500	482513
T3_negative	MW0114172	Arabitol	52242	112297	113644	94580.7	112038	63281.8
T3_negative	MEDN0621	Indoxyl sulfate	2371.31	1483.86	2452.09	3956.68	2565.04	1568.19
T3_negative	MW0107607	Kainic acid	2526.97	1709.33	2492.52	2744.02	2979.35	2850.5
T3_negative	MW0169017	Daidzein	19802.8	16323	13313.9	15562.6	14349.6	18825.3
T3_negative	MW0103464	Adenosine-5'-phosphosulfate	1062.46	8967.42	100502	5556.15	42788	2770.42
T3_negative	MW0124161	Formononetin	54588.8	44240.9	7671.7	27493.6	1623.82	44185.7
T3_negative	MW0154630	Novobiocic acid	105071	103341	47541	139343	27314	111111
T3_negative	MW0114887	Muramic acid	33065.6	58953.9	37448.7	31725	42118.2	17410.1
T3_negative	MW0000956	{4-[(Difluoromethyl)sulfonyl]phenyl}hydrazine	12133.1	10920.5	12654.6	12600.2	15136.5	14611.6
T3_negative	MW0144360	Phosphoadenosine phosphosulfate	66199.1	87736.8	2699.69	75666.1	75534.4	240253
T3_negative	MW0147424	Chlorophyll	8798.39	18770.3	11287.1	5974.12	4806.53	5535.87
T3_negative	MW0007527	Lucidin	62707.9	60891.5	47743.9	57524.8	28204.4	64140.5
T3_negative	MW0117288	Tofacitinib	244307	279366	245339	284548	287949	509480
T3_negative	MW0053754	Glycocholic acid	7660.19	2968.84	5394.02	6035.66	1372.2	8622.49
T3_negative	MW0053757	Glycolithocholic acid	4736.32	4535.44	4340.33	4878.27	4504.7	4996.34
T3_negative	MEDN0115	Chenodeoxycholic acid	9156.38	6354.41	9065.71	10727.6	5648.61	7889.37
T3_negative	MW0114562	Glyceric acid	3725.36	5652.31	1800.99	5497.94	3333.56	4556.62
T3_negative	MW0015301	8-Amino-7-oxononanoic acid	21001.3	30486.8	29020.4	45521.9	27088.6	52598.6
T3_negative	MW0140011	alpha-Linolenic acid	611.79	1230.02	2858.19	568.85	2543.44	430.54
T3_negative	MEDN0230	Lactulose	110041	53439.5	8080.11	39417.7	10626.9	21271.9
T3_negative	MEDN1375	3-Phenylbutyric acid	14833.1	15686.4	16940.7	19857.5	12804.5	24137
T3_negative	MW0115409	Trehalose-6-phosphate	3777.47	22634.6	13487.4	17319.4	15199.1	12391.3
T3_negative	MW0114623	Indolylmethyl glucosinolate	744317	758009	602880	582414	581619	799710
T3_negative	MW0144126	6alpha-Methyl-9alpha-fluoroprednisolone 21-acetate	83892.1	116952	78705.6	101470	59319.5	71915.7
T3_negative	MW0143305	4-Epiminocycline	4394.27	5233.55	5504.64	4981.29	4278.71	4757.93
T3_negative	MW0117878	2,4,6,8-Decatetraenoic acid dehydropiperidide	10979.5	9928.02	9841.48	11020.5	10997.8	9802.36
T3_negative	MW0103498	2-Chloro-2'-Deoxyadenosine	5327.42	5283.08	5808.83	5593.58	14762.4	5327.85
T3_negative	MEDN0657	D-Xylulose 5-phosphate	14038.1	14409.5	3052.53	7323.56	12446.7	7252.33
T3_negative	MW0115233	Ribulose 5-phosphate	119761	93423	44280.2	106792	151666	92646.6
T3_negative	FDATN00826	Pyridoxal phosphate hydrate	5456.83	16398	5471.02	13602.6	3969.46	6927.13
T3_negative	MW0005666	5-Heptadecyl-1,3-benzenediol	9583.75	9343.06	9941.4	15334.2	13039.3	9817.75
T3_negative	MW0000228	Galactose	1.05257e+06	471340	1.05967e+06	345395	1.865e+06	630796
T3_negative	MW0007277	Guaiacyl phenylacetate	11175.1	16880	12066.7	13414.8	6726.33	7938.46
T3_negative	MW0157217	Steviolbioside	12202.7	10706.6	10520.8	13400.4	11546.1	12531.6
T3_negative	MW0003683	3,5-Dichloro-4-hydroxy-2-methoxy-6-methylbenzoic acid	100615	62176.2	108837	28238.4	87305.5	43786.4
T3_negative	MW0193968	Phosphoserine	32368.5	14353.3	1172.25	53816.3	1982.73	30772.3
T3_negative	MW0118564	2-heptylquinolin-4(1H)-one	476490	452806	476678	484616	475979	462443
T3_negative	MW0110011	trans-Aconitic acid	6308.03	5242.72	7184.42	7422.86	4911.92	8154.04
T3_negative	MW0008601	N-[(2R)-2,3-dihydroxypropoxy]-3,4-difluoro-2-[(2-fluoro-4-iodophenyl)amino]benzamide	26796.1	42603.1	13973.4	37735.2	51020.4	28675.7
T3_negative	MW0104392	beta-D-Glucose pentaacetate	82844.7	75216.6	76707.1	82770.9	77304.3	78959.8
T3_negative	MW0125631	Nalidixic acid	23869.1	22075.7	20224.5	22993.2	21385.6	20689.6
T3_negative	ZINC14447816	7-Hydroxy-2,5-dimethyl-4H-1-benzopyran-4-one	866558	739270	251853	571236	140547	738947
T3_negative	MW0141182	1-[2-(3-Methoxyphenyl)ethyl]-6-oxo-1,6-dihydropyridine-3-carboxylic acid	24947	9662.02	23183	33585.5	38388.8	51904.6
T3_negative	MW0149295	Frutinone A	27272.5	24037.2	8876.98	20151.7	4983.04	25457.4
T3_negative	MW0144359	Adenosine-2'-5'-diphosphate	2.24876e+06	1.79822e+06	132729	437659	317218	1.39516e+06
T3_negative	MW0119256	3,6-dichloro-N-(pyridin-2-ylmethyl)pyridazine-4-carboxamide	1201.79	5648.04	5149.76	1044.18	6563.6	638.18
T3_negative	MW0114967	N-acetylneuraminic acid 9-phosphate	14000.4	11735.7	51051.1	39430.1	49814	32236
T3_negative	MEDN0766	11-deoxy PGE1	28683.4	34739.8	28801	33287.6	30235	52672.8
T3_negative	MW0013499	2-Hydroxy-2-methylbutyric acid	24233.9	19635.1	17028.6	48721.5	12015.4	32286.7
T3_negative	MW0153825	Methyl-2-alpha-L-fucopyranosyl-beta-D-galactoside	3044.54	3402.45	2555.77	3370.91	3259.54	3194.79
T3_negative	MW0004972	4-Fluoro-3-nitrobenzotrifluoride	3445.29	3112.55	3127.27	3750.06	3286.94	3239.74
T3_negative	MEDN1098	2-Ethyl-2-Hydroxybutyric acid	2879.42	5407.69	4104.18	4125.92	3542.25	2505.3
T3_negative	MW0017203	Citranaxanthin	73084.6	83533.3	73254.6	86145.3	77308.9	77021.9
T3_negative	MW0052505	Ecdysone	3537.89	3736.57	3926.58	3631.23	3751.09	3650.33
T3_negative	MW0053743	Deoxycholic acid glycine conjugate	9190.84	1842.45	5039.26	2272.94	2143.37	1522.55
T3_negative	MW0054114	Isopentenyl pyrophosphate	3763.48	4010.78	5548.42	4459.72	4688.79	4295.8
T3_negative	MW0123028	Bendamustine hydrochloride	773.3	607.16	685.91	2980.93	1952.97	1737.89
T3_negative	MW0148692	D-Ribitol-5-phosphate	9741.98	28587.9	28746.5	13593.6	35666.1	15869.8
T3_negative	MW0005721	5-Nonadecyl-1,3-benzenediol	5899.07	5671.67	5518.89	6395.89	5962.58	5934.53
T3_negative	MW0063635	Spirostane-3,6-dione	4573.19	4954.41	4302.71	4565.31	4468.61	5380.85
T3_negative	MW0125561	N-[3-(1H-imidazol-4-yl)propyl]-N'-methylthiourea	4227.24	4717.53	6564.3	4779.37	4037.84	4332.31
T3_negative	MW0114793	Maltopentaose	801.6	2018.81	1223.08	1641.76	2530.46	1440.65
T3_negative	MW0112272	2-Phospho-D-Glyceric Acid	81931.9	80111.3	57067.3	109613	4493.8	97145.5
T3_negative	MW0011852	1,2-Didecanoyl-sn-glycero-3-phosphocholine	10531.5	9937.04	10125.7	13583.7	12862.6	13206.4
T3_negative	MW0107023	Glu-Tyr	5375.84	4169.41	3819.31	7709.1	3314.74	3309.19
T3_negative	MW0143727	Citco	8076.75	7655.07	7926.38	8887.88	8534.87	8276.48
T3_negative	MW0143147	4-(3,5-Diphenylcyclohexyl)phenol	18718.2	14014.8	12638.2	8339.7	10344.5	26185.1
T3_negative	MW0120261	4-bromo-2-(4,5-diphenyl-1H-imidazol-2-yl)phenol	43762.5	26949	22536.6	23698.8	25969.2	36812.4
T3_negative	MW0105600	Alpha-Ketooctanoic acid	2143.75	1560.53	2491.16	1245.97	2807.79	1080.31
T3_negative	MEDN0202	α-Ketoglutaric Acid (α-KG)	3.71358e+06	3.35183e+06	3.86787e+06	4.42554e+06	5.12492e+06	3.86189e+06
T3_negative	MEDP0519	L-Norleucine	41718.5	54909.1	30329.3	37825.3	18887.7	25641.8
T3_negative	MEDTN03187	p-Cresol sulfate	4279.65	3537	7652.71	12875.1	8133.61	5544.09
T3_negative	MW0103633	Nicotinate mononucleotide	36355.7	20837.6	2745.18	23628.5	13022.6	58203.5
T3_negative	MW0169311	Isocitric acid	138109	126430	142729	156637	193264	140282
T3_negative	MW0127401	Axitinib	22044.3	32676.5	43454.2	19405.2	18879.6	30468.7
T3_negative	MW0104827	Oxoadipic acid	189451	203836	90655	209284	83719.7	196740
T3_negative	MW0103598	Inosine diphosphate	28976.6	28630	32187.9	30625.9	2825.45	28929.3
T3_negative	MW0105588	Allopurinol	11911.5	10515.1	43780.9	9953.02	41476.2	7917.55
T3_negative	MEDN0445	Orotidine	4692.91	4442.43	5022.75	6237.78	7684.32	10084.2
T3_negative	MW0103583	Guanosine diphosphate mannose	28489.1	44186.4	10759.5	52937.1	7851.48	46968.8
T3_negative	MW0169242	Halcinonide	324317	489036	405843	488798	284761	329841
T3_negative	MW0009715	4-Chloro-5-sulfamoylanthranilic acid	16971.5	16674.3	17204.8	9695.86	7670.86	12916.2
T3_negative	mws4176	Alanylphenylalanine	25358.7	25566.4	27355.9	28363.6	24656	26137.2
T3_negative	MW0006026	2,2-Diphenylglycine	15968.9	23876.7	15235.1	25703.5	26854.5	30441.8
T3_negative	MW0118596	Hydroxyphenyllactic acid	15186.3	16077.2	8925.88	16724.2	9773.9	17477.3
T3_negative	MW0138787	Licoricidin	38858.3	37414	28994.4	37005.4	34311.8	33962.6
T3_negative	MW0118846	2-Propenamide, 2-cyano-3-(5-(2,5-dichlorophenyl)-2-furanyl)-N-5-quinolinyl-	10385.7	27483.5	20668.3	18355.1	17343.5	16570.6
T3_negative	MW0157513	Thiobinupharidine	7463.51	3497.3	3633.55	9664.12	4224.12	3306.38
T3_negative	MW0103476	AICA ribonucleotide	1106.13	2065.38	1246.94	4635.71	1268.2	3367.24
T3_negative	MW0000280	Heliotrine	48457.1	45370.1	58616.9	60454.8	56616.6	104069
T3_negative	MW0115262	Sedoheptulose	14944	30491.1	17063.4	18697.3	20305.2	11811
T3_negative	MW0107187	Glyoxylic acid	28853.5	17140.9	20796.5	54443.5	13117.9	57336.1
T3_negative	MW0103045	Ursocholic acid	4404.35	2798.4	3164.01	7098.33	1308.4	3557.42
T3_negative	MW0054949	Methylprednisolone hemisuccinate	110022	81378.8	117742	125268	119530	114014
T3_negative	MW0104776	2-Hydroxyglutarate	24633.7	19421.3	22173.2	23610.9	31730.2	26663.7
T3_negative	MW0114619	[1-(5-Phosphoribosyl)imidazol-4-yl]acetic acid	7011.81	2656.95	7595.42	7650.7	3812.16	3442
T3_negative	MW0123747	Docosahexaenoyl Serotonin	2652.04	2321.13	2349.82	1651.94	1880.08	1456.57
T3_negative	MW0144163	9-Hydroxy-2-nitrofluorene	2547.77	2648.79	1083.99	2266.21	1534.21	3069.31
T3_negative	MW0168286	N,N-Dimethyl-L-Valine	953.38	1460.18	1468.41	4983.76	734.15	994.89
T3_negative	MW0001335	Imidocarb	3241.17	2567.38	2624.17	4490.81	2530.3	4375.58
T3_negative	MEDN1299	1-Aminocyclohexanoic acid	7888.92	19855.5	8180.13	14050.8	5864.55	9110.17
T3_negative	MW0117496	2-(2-Thienyl)furan	39035.4	38109.1	35842.1	38602.4	46926.4	41918.4
T3_negative	MW0123823	Ensulizole	76701.4	53633.4	108510	23328.2	75084.2	59948.3
T3_negative	MEDP0495	LPC(0:0/18:2)	21861.1	16264.8	38127.8	39882.9	33307.6	22244.5
T3_negative	MW0139389	Polydatin	30422.6	29058.8	23684.6	42949.5	24273.3	35159.3
T3_negative	MEDL01870	1-(4-Hydroxy-3-methoxyphenyl)-3-decanone	5804.67	5480.3	5533.46	5621.29	5768.12	6600.11
T3_negative	MW0109026	Oxiglutatione	155880	85983.2	41654.4	345932	43569.9	192605
T3_negative	MW0013543	1-hexadecanoyl-2-(9Z,12Z-octadecadienoyl)-sn-glycero-3-phosphoethanolamine	74948.8	91744.8	240697	67672.4	92537.2	69918.4
T3_negative	MW0115265	Sedoheptulose 7-phosphate	93805.4	53868.8	179689	113594	153480	47374.2
T3_negative	MW0012191	12,13-DiHOME	23154.6	11037.8	11105.2	13659.8	16628.4	8647.65
T3_negative	MEDN0463	D-Fructose 6-Phosphate-Disodium Salt	737651	2.04166e+06	102665	1.24922e+06	2.94924e+06	881588
T3_negative	MW0151260	(Hydroxymethyl)phosphonic acid	1913.86	2648.67	3577.59	1997.18	5988.06	8325.6
T3_negative	MW0109598	Se-methylselenocysteine	2836.56	5986.97	9127.56	2146.85	13682.6	2837.28
T3_negative	MEDN1654	Gemfibrozil	6394.85	8244.95	8623.74	8591.85	9310.19	7696.59
T3_negative	MW0103394	2'-Deoxyguanosine-5'-triphosphate	1.43985e+06	792253	112300	1.07603e+06	97309.4	695026
T3_negative	MEDN1751	2-Hexyldecanoic acid	101793	85408.6	80568.6	96653.8	218371	114154
T3_negative	MW0103993	(R)-S-lactoylglutathione	2478.97	8176.88	1812.11	6184.7	1733.65	3566.94
T3_negative	MW0144898	Undecaprenyl phosphate	19010.5	10905.5	11538.2	15182.4	3424.55	14660.8
T3_negative	MEDN1074	Allocholic acid	8651.49	3123.37	5749.63	12123.6	3497.36	6392.82
T3_negative	MW0106387	Dexrazoxane	18101.6	9813.63	13393	11834.4	20834.8	5703.13
T3_negative	MEDN1078	cis-EODA	18163.8	35694.9	32767.2	20274.7	48090.7	38510.6
T3_negative	MW0053477	Geniposide	2365.63	2858.34	2926.4	2931.36	2186.14	2545.98
T3_negative	MW0168863	Bufexamac	6006.38	8379.29	7904.52	11581	6726.64	14226
T3_negative	MW0013306	24-Methylcycloart-23-en-3beta-yl acetate	2842.33	4018.25	3238.43	1118.8	4666.73	4345.62
T3_negative	MW0114361	D-Ribulose 1,5-bisphosphate	27931.8	28528.5	12724.9	53576.5	15776.9	46659.3
T3_negative	MW0123894	Ethirimol	13966.3	15581.9	13104.2	14572	15740.4	13589
T3_negative	MW0154511	Nigrifactin	2616.43	2535.47	2326.66	2043.83	1775.65	2195.68
T3_negative	MEDP1080	Gly-Trp	8106	11876.1	5197.48	17817.8	2199.19	9359.06
T3_negative	MW0105712	L-Argininosuccinic acid	53134.7	31467.6	34211.1	29787.8	46383.6	12641.5
T3_negative	MW0000978	(8)-Gingerol	13695.3	12111.1	15175.3	14194.8	20363.7	13214.2
T3_negative	MW0010983	(25S)-26-Hydroxy-24-methylenecycloartan-3-one	2427.84	3349.84	4102.72	3857.44	4768.96	1433.7
T3_negative	MEDN1417	(±)13-HpODE	15514.7	14757	15131.2	16587.1	25286.9	31161.1
T3_negative	MEDTN00778	1,3-Dihydroxy-6-methoxy-8-methyl-9-xanthenone	2750.9	580.2	24172.6	507.77	5092.59	784.22
T3_negative	MW0139835	Tioclomarol	24140.5	240687	281418	50717.4	218955	42592.3
T3_negative	MW0004428	4,4'-[Diazenediylbis(oxymethylene)]dibenzoic acid	167156	198168	60670.7	143224	50292.3	157888
T3_negative	MW0054403	Loganic acid	564.68	4759.27	8062.22	2464.71	5154.06	2833.35
T3_negative	MW0011495	(all-E)-6'-Apo-y-caroten-6'-al	3592.02	4458.7	3987.62	4968.07	5111.29	4583.35
T3_negative	MW0111359	(-)-erythro-Anethole glycol 2-glucoside	11494.8	14233.9	17039.4	12774.3	11402.9	14566.7
T3_negative	MW0125904	Nb-Palmitoyltryptamine	6720.93	6742.54	7038.73	8025.27	6762.97	7333.15
T3_negative	MW0106904	Glu-His	89407.5	35596.7	7073.01	40506.3	10770.8	15230.9
T3_negative	MEDP0461	2-Methylguanosine	3453.8	4907.13	4882.42	5889.57	3166.38	3904.38
T3_negative	MW0125802	Nifenazone	51595.9	50205	47567.1	58201.6	37562.3	54030.9
T3_negative	MW0148316	Descinolone acetonide	4149.9	7575.11	2841.21	5592.86	4869.58	4538.84
T3_negative	MW0143582	5-Carboxyvanillic acid	1556.8	1325.61	1745.18	2633.07	2539.63	1947.57
T3_negative	MW0128358	(R)-2-benzylsuccinic acid	85546.5	87152.4	93023.4	89458.6	89071.8	90493.2
T3_negative	MW0124427	Indolmycin	259321	164985	167329	211888	301833	104610
T3_negative	MW0063689	Strictosidine	10205	6321.92	9758.76	8149.26	3802.08	6676.37
T3_negative	MW0156094	Propan-2-yl 7-{(1R,2R,3S,5S)-2-[(3R)-3-(2,3-dihydro-1H-inden-2-yl)-3-hydroxyprop-1-en-1-yl]-3-fluoro-5-hydroxycyclopentyl}hept-5-enoate	3440.55	3038.45	3364.76	4281.89	4236.95	4725.17
T3_negative	MW0000187	Codeine-6-glucuronide	5984.55	3543.76	3213.67	7847.61	1367.17	2990.41
T3_negative	MW0127294	3-(Methylthio)thiophene	12704.8	12106	11578.7	12949	12865.6	12151
T3_negative	MEDN0659	Pyrophosphate	46544.2	22202.3	99777.7	32647.7	60627.5	38283.6
T3_negative	MW0110084	Trp-Trp	1663.11	3156.67	2541.38	2845.03	1158.42	1426.32
T3_negative	MW0103342	2'-Deoxycytidine-5'-triphosphate	7626.92	11115.2	59953.9	5267.2	32598.8	2889.99
[truncated: 511 more rows]

## Sheet: S4
Supplemental Table S4: Type of differentially accumulated metabolites
Index	Compounds	Class I	Class II	NC1	NC2	NC3	WE1	WE2	WE3	VIP	P-value	FDR	Fold_Change	Log2FC	Type
MW0063421	Sanchinoside B1	Terpenoids	Triterpene	6209.04	7478.45	7751.74	16541.2	15739.5	14595	1.95889	0.000383804	0.0931183	2.18645	1.12859	up
MW0110590	1,2-bis(Heptanoylthio)glycerophosphocholine	Organic acid and Its derivatives	Phosphoric acids	1154.35	638.65	1709.26	3299.57	3559.45	5533.35	1.78878	0.0362982	0.520866	3.53839	1.82309	up
MW0007592	Mesalazine	Organic acid and Its derivatives	Organic acid and Its derivatives	73249.5	70081.4	69327.4	81049.1	75353.1	76958.9	1.73016	0.0343212	0.520866	1.09735	0.134027	up
MW0106005	Benazepril	Amino acid and Its metabolites	Amino acid derivatives	24090.6	22279.8	23524.1	37171.8	45397.8	40973.6	1.95494	0.0137784	0.335541	1.76757	0.821765	up
FDATP01995	Rilmenidine phosphate	Others	Medicine	4224.04	4005.4	4292.24	4784.91	4433.38	4760.24	1.72661	0.0300929	0.515506	1.11635	0.158785	up
MW0146820	Boldenone	Aldehyde,Ketones,Esters	Ketones	15243.1	15875.1	14195	13543.5	11577.4	13345.4	1.61435	0.0483742	0.5562	0.848896	-0.23634	down
MW0141099	1,2-Didecanoylglycerol	GL	MG	664551	616531	612637	141119	277353	291364	1.81886	0.00843131	0.278468	0.374837	-1.41567	down
MW0158862	Uvaricin	Heterocyclic compounds	Heterocyclic compounds	30640.9	31280.9	29883.2	20720.8	12579.7	8723.98	1.72223	0.0409735	0.522549	0.457758	-1.12734	down
MW0106413	Dicyclomine	Others	Others	1338.57	1229.59	826.56	2963.68	3136.21	2579.56	1.90396	0.00149256	0.174493	2.55675	1.35431	up
MW0144117	9,11-methane-epoxy Prostaglandin F1alpha	Hormones and hormone related compounds	Hormones and hormone related compounds	465.75	1049.56	2847.52	5884.08	7854.72	6997.72	1.7165	0.00464917	0.247052	4.753	2.24884	up
MW0152801	Lucidine B	Heterocyclic compounds	Heterocyclic compounds	20274.5	15999	18894.7	9380.75	4690.78	6601.22	1.84492	0.00351365	0.233002	0.374722	-1.41611	down
MW0012919	LPE(18:0/0:0)	GP	LPE	5261.06	3635.05	6602.39	8182.04	9505.54	10238.5	1.70871	0.0207087	0.421444	1.80186	0.849484	up
MW0142831	3beta-Cyclopentyl-5alpha-androstan-17beta-ol	Alcohol and amines	Alcohols	39762.9	36809.4	36317	47311.2	43865.9	46747.9	1.88656	0.00530442	0.248338	1.22177	0.288974	up
MW0055023	alpha-Glyceryl linoleate	GL	MG	640094	561001	563453	296287	304985	328575	1.971	0.00412224	0.233002	0.52696	-0.924234	down
MEDP0513	Palmitic amide	FA	Others	633.88	1083.9	1635.23	3790.52	4284.61	4933.81	1.85013	0.00198523	0.18692	3.87978	1.95597	up
MW0053796	Grewinol	Aldehyde,Ketones,Esters	Ketones	1786.12	2143.29	2113.38	2585.12	2540.6	2340.9	1.69176	0.0323863	0.517188	1.23562	0.305241	up
MW0169632	Paraxanthine	Nucleotide and Its metabolites	Nucleotide and Its metabolites	115706	113278	108397	123841	125873	120998	1.81521	0.0170326	0.383333	1.09879	0.135918	up
MW0106147	Chlorthiophos	Organic acid and Its derivatives	Phosphoric acids	75252.6	84650.8	79014.8	61123.6	66276.9	66148.4	1.85342	0.0142026	0.335541	0.810106	-0.303818	down
MW0151759	Ionomycin	Organic acid and Its derivatives	Organic acid and Its derivatives	18592.5	25791.4	24762.7	1506.97	2713.27	1019.99	1.95445	0.00841276	0.278468	0.0757844	-3.72196	down
MW0049220	Deoxycorticosterone acetate	Aldehyde,Ketones,Esters	Esters	740.57	1294.4	1457.6	4388.76	4686.7	3162.15	1.86414	0.0127667	0.330035	3.5039	1.80896	up
MW0115080	Paeonol	Benzene and substituted derivatives	Benzene and substituted derivatives	5428.44	6367.06	7408.6	4636.71	2366.96	4056.21	1.58917	0.0393947	0.520866	0.575912	-0.796079	down
MW0006402	Bitertanol	Benzene and substituted derivatives	Benzene and substituted derivatives	1063.28	1688.35	1285.53	3667.49	2885.84	2705.76	1.86186	0.0117781	0.314145	2.29347	1.19753	up
FDATP00236	Gentian violet	Benzene and substituted derivatives	Medicine	4626.84	1746.28	3742.76	15726	9034.19	12375.1	1.79547	0.0280922	0.497597	3.67099	1.87617	up
MW0014719	5beta-Cholanic acid	Bile acids	Bile acids	294401	327803	298908	391862	405739	373772	1.89123	0.00414117	0.233002	1.27169	0.346751	up
MW0005010	4-Formyl-2-hydroxybenzoic acid	Benzene and substituted derivatives	Benzene and substituted derivatives	56519.1	66524.3	61142.2	102503	128965	104509	1.91778	0.0185493	0.403236	1.82412	0.867203	up
MW0016357	Canthaxanthin	Aldehyde,Ketones,Esters	Ketones	1.69804e+06	2.60256e+06	2.38772e+06	993224	647401	99006.4	1.53505	0.0119878	0.314145	0.2601	-1.94286	down
MW0148475	Digitogenin	Heterocyclic compounds	Heterocyclic compounds	4055.23	4969.33	3487.33	6005.16	7595.61	6111.02	1.75161	0.0243719	0.462951	1.57544	0.655759	up
MW0011292	(3xi,5Z)-1,5-Octadien-3-ol	Alcohol and amines	Alcohols	3047.68	3086.94	3063.41	3241.72	3307.86	3208.8	1.89841	0.0139441	0.335541	1.06092	0.0853168	up
MW0112119	2-Dodecenal	Aldehyde,Ketones,Esters	Aldehydes	8718.7	11196.5	12363.2	19665.5	18764	19404.2	1.87966	0.0117221	0.314145	1.79172	0.841342	up
MEDP1836	Nootkatone	Aldehyde,Ketones,Esters	Ketones	26304.9	28246.9	26487.7	34036.2	31565.1	33443.2	1.90638	0.00384169	0.233002	1.22217	0.28945	up
MW0012084	11beta-PGE2	Hormones and hormone related compounds	Hormones and hormone related compounds	20658.1	20762.1	28397	39846.5	31956.6	36937.8	1.7477	0.0200856	0.417649	1.55751	0.639239	up
MEDP1095	Glycine dehydrocholic acid	Bile acids	Bile acids	151813	111162	153473	206241	198767	262905	1.7355	0.0325714	0.517188	1.60384	0.681526	up
MW0146617	(2R,3S)-Methyl 3-benzamido-2-hydroxy-3-phenylpropanoate	Benzene and substituted derivatives	Benzene and substituted derivatives	8131.5	7677.93	8129.24	8922.14	9495.85	9311.82	1.88278	0.00526508	0.248338	1.15837	0.212095	up
MEDP1122	MG(16:0/0:0/0:0)	GL	DG	3374.49	5205.77	7665.83	15476.5	15773.6	17177.9	1.83842	0.0060832	0.264481	2.9809	1.57575	up
MW0056762	Panaxatriol	Terpenoids	Triterpene	47408.9	34026.1	32870.4	6413.58	6839.88	7058.71	1.97898	0.0213158	0.427071	0.177701	-2.49248	down
MEDL00422	PC(18:3/18:3)	GP	PC	616.14	1328.52	1360.92	9436.94	5915.72	12574.3	1.90445	0.0487476	0.5562	8.44842	3.07868	up
MW0123533	Delorazepam	Heterocyclic compounds	Heterocyclic compounds	2337.02	2360.99	2185.24	2617.63	2920.39	2618.95	1.77949	0.0324895	0.517188	1.18505	0.244943	up
MW0016020	Avocadyne 4-acetate	Alcohol and amines	Alcohols	645629	579332	568813	253783	350537	268228	1.91921	0.00164186	0.174493	0.486431	-1.03969	down
MW0052460	Docosatrienoic acid	FA	FFA	14710.7	13324.8	31232.6	61362.9	49029.7	48982.4	1.76257	0.0116618	0.314145	2.68905	1.4271	up
MW0057123	PC(18:3(9Z,12Z,15Z)/18:3(9Z,12Z,15Z))	GP	PC	444675	536992	604984	4983.53	1811.68	77742.1	1.74878	0.00229052	0.190511	0.0532804	-4.23025	down
MW0125994	N-Acetyl-a-neuraminic acid	Organic acid and Its derivatives	Organic acid and Its derivatives	2655.42	3614.96	3667.76	6483.36	5205.23	6040.72	1.83754	0.00678147	0.278468	1.78397	0.835089	up
MW0016132	Betamethasone valerate	Others	Medicine	573.02	867.05	606.92	1370.86	1342.02	1159.46	1.8367	0.00787157	0.278468	1.89172	0.919702	up
MW0061712	14,15-Leukotriene C4(ExC4)	GP	PI	14257	18467.8	9682.08	26959.3	30561.3	32481.7	1.79686	0.009659	0.289853	2.12235	1.08567	up
MW0052920	Flumethasone pivalate	Aldehyde,Ketones,Esters	Esters	2252.2	2256.1	1793.94	3588.75	3595.98	3454.77	1.92625	0.00703145	0.278468	1.68821	0.755494	up
MW0015288	8,9-DiHETrE	FA	Oxidized lipids	156828	104778	101495	36586.9	61783.1	32637.4	1.81251	0.0315286	0.515506	0.360803	-1.47072	down
MEDL02684	Psoralidin	Lignans and Coumarins	Coumarins	696.77	1182.21	1659.32	2170.46	3511.57	2838.97	1.68461	0.0295181	0.515506	2.40822	1.26797	up
MW0055440	Octadecyl fumarate	FA	Others	21467.2	23014.4	23579.7	14564.7	15149.6	14608.6	1.98432	0.00365171	0.233002	0.651221	-0.618781	down
MW0123852	Erythrosine	Heterocyclic compounds	Heterocyclic compounds	72817.3	69996.9	78556.9	114336	115880	103209	1.94099	0.00271813	0.216657	1.50618	0.590896	up
MW0063299	R-2 Methanandamide	FA	Oxidized lipids	80430.6	88597.2	80212.7	105388	108547	101004	1.89849	0.00401952	0.233002	1.2636	0.337537	up
MW0014532	4-Methylhexanoic acid	Organic acid and Its derivatives	Organic acid and Its derivatives	9089.16	9995.65	8383.58	11063.5	11946.7	10295.1	1.64988	0.043469	0.539975	1.2125	0.27798	up
MW0110882	Adrenoyl ethanolamide	Alcohol and amines	Amines	13060	20270.9	14653.5	32933	24058.4	29662.9	1.76277	0.0200773	0.417649	1.80589	0.852708	up
MW0013004	1-octadecanoyl-2-(9Z,12Z-octadecadienoyl)-sn-glycero-3-phosphoserine	GP	PS	56541.5	52893.1	54408.5	41140.5	38723.9	35921.3	1.94073	0.0015544	0.174493	0.706686	-0.500858	down
MW0168800	Avocadyne	Others	Others	68132.4	53713.8	60583.6	37406.4	7741.69	10224.7	1.65268	0.0314711	0.515506	0.303529	-1.72009	down
MW0063446	Sarsasapogenin	Steroids	Steroidal saponins	6415.08	6225.56	5872.42	7127.6	6656.35	7268.91	1.74254	0.0265647	0.474938	1.13719	0.185473	up
MW0014593	(+/-)5,6-EET Methyl Ester	Organic acid and Its derivatives	Organic acid and Its derivatives	3129.1	2883.93	2914.28	5520.69	6809.79	8348.64	1.9219	0.0398301	0.520866	2.31639	1.21188	up
MW0012210	12'-Apo-b-carotene-3,12'-diol	Alcohol and amines	Alcohols	4292.54	7700.89	6685.85	12157.1	14253	12199.6	1.79018	0.00791013	0.278468	2.06698	1.04752	up
MW0006368	Bis(2-ethylhexyl) phthalate	Aldehyde,Ketones,Esters	Esters	15053	19649.3	17166	29716.6	38120.7	29262	1.87338	0.0203915	0.419452	1.87204	0.904608	up
MW0015000	6-Deoxohomodolichosterone	Aldehyde,Ketones,Esters	Ketones	29559	37577.3	34664.3	9208.2	8859.09	13726.6	1.93435	0.00205192	0.18692	0.312315	-1.67893	down
MW0113755	6-Methyl-5-hepten-2-one	Aldehyde,Ketones,Esters	Ketones	316926	316311	310280	364249	347047	348042	1.92159	0.0118487	0.314145	1.12275	0.167043	up
MW0138954	Methyl cinnamate	Benzene and substituted derivatives	Benzene and substituted derivatives	5782.86	6174.89	5995.18	9382.08	10301.7	11307.4	1.9586	0.0132106	0.335541	1.72625	0.787638	up
MW0015856	Arachidonic Acid Leelamide	Alcohol and amines	Amines	527625	576301	732681	300923	425.52	289438	1.10296	0.030956	0.515506	0.321673	-1.63633	down
MW0105496	Alanylarginine	Amino acid and Its metabolites	Small Peptide	124724	125215	119507	132559	132595	137631	1.83289	0.0112131	0.314145	1.09024	0.124647	up
MW0109935	Threoninyl-Isoleucine	Amino acid and Its metabolites	Small Peptide	10529.5	11160.2	11237.2	14906.4	12530.3	13577.4	1.78842	0.0480816	0.5562	1.24561	0.316854	up
MW0109045	4-Chloro-L-phenylalanine	Amino acid and Its metabolites	Amino acids	87393.1	83761.6	82809.9	99637.2	91596.6	91956.7	1.73002	0.0453636	0.54347	1.11508	0.157145	up
MW0150193	Glu-Tyr-Ile-Glu	Amino acid and Its metabolites	Small Peptide	1362.86	1595.77	2875.05	4666.03	3750.07	6481.03	1.7292	0.0428229	0.538816	2.55364	1.35256	up
MW0015862	1-O-Hexadecyl-2-arachidonoyl-sn-glycero-3-phosphocholine	Benzene and substituted derivatives	Benzene and substituted derivatives	504679	486774	462660	8601.34	63069.1	3262.65	1.81247	0.000115806	0.0738456	0.0515318	-4.27839	down
MW0011905	1,2-Dioleoyl-sn-glycero-3-phosphoethanolamine	GP	PE	53427.1	73257.8	59182.3	44332.3	44774.2	32955.7	1.68453	0.0474051	0.5562	0.656718	-0.606655	down
MW0149743	Gln-Leu-Leu	Amino acid and Its metabolites	Small Peptide	1271.98	532.26	784.65	6580.39	3157.39	4923.57	1.87766	0.0495788	0.5562	5.66318	2.50161	up
MW0056855	1-pentadecanoyl-2-(9Z,12Z-octadecadienoyl)-sn-glycero-3-phosphocholine	GP	PC	38149.8	42827.5	42374.5	31097.5	25212.7	23363.6	1.84932	0.00969713	0.289853	0.645907	-0.630601	down
MW0056850	1-Pentadecanoyl-2-hexadecanoyl-sn-glycero-3-phosphocholine	GP	PC	32366.5	43734	40780.1	3546.23	15532.1	24618.5	1.45383	0.0370734	0.520866	0.373859	-1.41943	down
MW0056856	PC(15:0/18:3(6Z,9Z,12Z))	GP	PC	19051.3	23029.2	19019.6	6630.77	1043.44	5410.39	1.67221	0.00217527	0.189149	0.21415	-2.22331	down
MW0015480	(Z)-7-[(2R)-3-hydroxy-2-[(E,4R)-4-hydroxy-4-(1-propylcyclobutyl)but-1-enyl]-5-oxocyclopentyl]hept-5-enoic acid	FA	Oxidized lipids	9257.57	11008.4	8588.07	13955.9	12825.3	11444.5	1.67208	0.0379737	0.520866	1.3248	0.405769	up
MW0059314	PE-NMe(15:0/22:2(13Z,16Z))	GP	PE	11522.1	15739	13820.7	4360.87	1018.95	5491.61	1.64246	0.00528905	0.248338	0.264629	-1.91796	down
MW0139983	Yuzu-Lactone	Aldehyde,Ketones,Esters	Esters	909.81	1692.4	1875.89	2874.38	4423.9	5112.97	1.74724	0.0405693	0.520866	2.77154	1.47069	up
MW0150031	Glu-Ile-Ala-His-Gly	Amino acid and Its metabolites	Small Peptide	2638.51	2842.3	2976.73	4344.46	3901.99	5172.78	1.86286	0.0396579	0.520866	1.58666	0.665992	up
MW0013219	20-Dihydrodydrogesterone	Aldehyde,Ketones,Esters	Ketones	11252.2	13557.1	9217.93	23482.3	22731.3	16003.8	1.75367	0.0389357	0.520866	1.82846	0.870628	up
MW0012771	2-Arachidonoyl glycerol-d5	GL	MG	156430	142025	159928	68297.4	76277.6	78971	1.97664	0.000801101	0.139319	0.487683	-1.03598	down
MW0151935	JWH 018 4-hydroxyindole metabolite-d9	Heterocyclic compounds	Indole and Its derivatives	4594.09	2890.32	3824.36	6105.83	6624.49	6069.28	1.7768	0.0257788	0.468628	1.66239	0.73326	up
MW0142761	3-[[2-(3-Hexylanilino)-2-oxoethyl]amino]propanoic acid	Amino acid and Its metabolites	Amino acids	799.18	2651.16	2097.21	3442.12	3973.12	4905.44	1.52006	0.0342887	0.520866	2.22092	1.15116	up
MW0055323	N-(dodecanoyl)-sphing-4-enine-1-phosphocholine	SP	SM	1472.88	7616.53	6509.77	18995.3	28391.3	28276.5	1.70107	0.00919228	0.283865	4.85046	2.27812	up
MW0055154	muricin G	FA	Others	956011	667021	881285	1456.97	458790	423810	1.10531	0.0455465	0.54347	0.353013	-1.50221	down
MW0016016	(2S,4S)-1-Acetoxy-16-heptadecene-2,4-diol	FA	Others	1117.71	1531.29	807.52	5108.96	4984.74	5439.57	1.9476	0.000237148	0.0907328	4.4939	2.16797	up
MW0002432	CP 47,497-C8-homolog C-8-hydroxy metabolite	Benzene and substituted derivatives	Benzene and substituted derivatives	3142.29	3645.36	3779.32	6688.03	5982.93	5692.78	1.92863	0.00317067	0.227697	1.73784	0.797298	up
MW0148855	Ecdysone palmitate	Aldehyde,Ketones,Esters	Esters	3334.36	4913.35	4550.21	8411.44	8182.89	8690.95	1.88624	0.00822638	0.278468	1.97573	0.982388	up
MW0150843	His-Arg-Val	Amino acid and Its metabolites	Small Peptide	1685.95	1323.18	805.37	1913.99	3023.75	3007.91	1.65045	0.043094	0.538816	2.08301	1.05867	up
MW0055674	PA(18:0/20:4(8Z,11Z,14Z,17Z))	GP	PA	24308.1	28515.2	29334.6	16782.9	15306.1	14723.1	1.94641	0.00920003	0.283865	0.569782	-0.811519	down
MW0145296	Arg-Asp-Ile	Amino acid and Its metabolites	Small Peptide	3427.7	1945.07	2867.71	4312.41	4964.75	4633.29	1.69952	0.0330767	0.518654	1.68806	0.755369	up
MW0011080	(2S)-3-hydroxypropane-1,2-diyl didecanoate	GL	DG	48787.8	47176.2	34360	16402.8	21592.6	20828.4	1.87943	0.0244422	0.462951	0.451365	-1.14763	down
MW0055029	1-Eicosanoyl-rac-glycerol	GL	MG	306637	262164	350513	161685	101448	134339	1.87439	0.00703794	0.278468	0.432359	-1.2097	down
MW0140189	(10S)-Juvenile hormone III diol phosphate	Hormones and hormone related compounds	Hormones and hormone related compounds	1252.72	728.48	1208.49	2442.18	2469.06	2153.93	1.83299	0.00535819	0.248338	2.215	1.14731	up
MW0146105	Asp-Glu-Phe	Amino acid and Its metabolites	Small Peptide	39877.7	33594.4	30878.7	46122	50621.7	41844.1	1.68523	0.0362292	0.520866	1.32809	0.409358	up
MW0056792	PC(14:0/18:4(6Z,9Z,12Z,15Z))	GP	PC	187768	218119	232279	2357.16	559.77	681.42	1.97411	0.00377487	0.233002	0.00563858	-7.47045	down
MW0009338	Parecoxib	Benzene and substituted derivatives	Benzene and substituted derivatives	1220.48	1083.83	1191.57	1775.85	1617.22	1930.12	1.92047	0.0105392	0.305477	1.5227	0.606635	up
MW0145026	Bacteriohopaneaminotriol	Alcohol and amines	Alcohols	3787.25	3081.98	6759.98	11465.2	13363.1	13865.9	1.82514	0.00558209	0.248338	2.83907	1.50542	up
MW0006134	Bensulfuron-methyl	Benzene and substituted derivatives	Benzene and substituted derivatives	393.85	274.39	313.73	694.21	1057.63	1072.46	1.89906	0.0304907	0.515506	2.87616	1.52414	up
MW0057497	1,2-Dierucoyl-sn-glycero-3-phosphocholine	GP	PC	1293.64	1233.92	890.37	2556.64	2714.56	1864.36	1.8293	0.0254863	0.468628	2.08768	1.0619	up
MW0060366	PE-NMe2(18:1(9Z)/18:1(9Z))	GP	PI	207205	228316	226112	138367	141908	60666.3	1.59354	0.0489627	0.5562	0.515303	-0.956508	down
MW0007493	N-[(1R,2S)-1-hydroxy-1-phenylpropan-2-yl]tetradecanamide	Benzene and substituted derivatives	Benzene and substituted derivatives	10185.3	10004.1	9220.48	12874.4	11405.2	12517.6	1.84777	0.0135209	0.335541	1.25118	0.323292	up
MW0144076	8-iso Prostaglandin F2d4	Hormones and hormone related compounds	Hormones and hormone related compounds	2761.09	3140.11	3148.79	7424.79	7481.23	6132.85	1.96442	0.00785826	0.278468	2.32474	1.21707	up
MW0076564	TG(18:1(9Z)/22:6(4Z,7Z,10Z,13Z,16Z,19Z)/18:4(6Z,9Z,12Z,15Z))	GL	TG	2155.7	2900.81	2544.62	5359.92	5982.17	5678.37	1.94925	0.000428305	0.0931183	2.2392	1.16298	up
MW0155154	Phe-Gln-Ala-Arg	Amino acid and Its metabolites	Small Peptide	10595.1	9621.42	10840.1	13747.6	13496.4	13897.5	1.93405	0.00743841	0.278468	1.32473	0.405695	up
MW0156753	Ser-Gly-Glu-Leu-His	Amino acid and Its metabolites	Small Peptide	9369.53	9147.03	9714.47	12078.8	14498.4	13246.5	1.90115	0.0259669	0.468628	1.41064	0.496346	up
MW0049287	[(2S)-1-decanoyloxy-3-hydroxypropan-2-yl] icosanoate	GL	DG	3438.64	5637.27	4393.47	29109.6	29579.5	28583.6	1.97682	8.97021e-05	0.0738456	6.47934	2.69585	up
MW0144735	Ala-Ser-Ser-Thr-Lys	Amino acid and Its metabolites	Small Peptide	6651.86	6725.94	6959.78	9116.59	8945.12	9167.2	1.98853	7.29454e-05	0.0738456	1.33885	0.420991	up
MW0159058	Val-Leu-Asp-Phe-Glu	Amino acid and Its metabolites	Small Peptide	623.06	273.05	606.08	1780.78	1896.52	1326.44	1.81461	0.00761572	0.278468	3.33096	1.73594	up
MW0017175	cis-Annonacin-10-one	FA	Others	303202	316777	341895	406.75	309.27	284.7	2.00065	0.00124975	0.159385	0.00104039	-9.90866	down
MW0066610	TG(14:0/15:0/20:4(5Z,8Z,11Z,14Z))	GL	TG	11862.2	11468.3	11875.2	16761.5	14475.2	14724.9	1.88279	0.0347549	0.520866	1.30551	0.384618	up
MW0052471	Auda	FA	Others	116233	76939.1	103673	36272.3	28861.1	36662.6	1.92738	0.0258212	0.468628	0.342927	-1.54403	down
MW0157648	Thr-Gly-Ile-Phe-Thr	Amino acid and Its metabolites	Small Peptide	29522.5	24768.9	28329.8	35461.4	34492.4	34983	1.83253	0.0309773	0.515506	1.27009	0.344936	up
MW0052858	5-(9Z-octadecenoyloxy)-octadecanoic acid	FA	FFA	31271.3	38813.5	34715.7	42290.2	48942.5	49250	1.75526	0.0195139	0.417649	1.34048	0.422747	up
MW0154854	Palmitoyl Ethanolamide-d5	FA	Others	11419.8	10081.3	10140.6	13351.2	13706.9	12427.9	1.82975	0.0111841	0.314145	1.24791	0.319509	up
MW0103352	2'-Deoxyuridine 5'-monophosphate	Nucleotide and Its metabolites	Nucleotide and Its metabolites	28292.2	27953.9	31427.7	2137.8	1659.29	1184.69	1.98806	0.000920837	0.14409	0.0568217	-4.13741	down
MW0157377	Teleocidin B-1	Benzene and substituted derivatives	Benzene and substituted derivatives	3365.12	3361.88	2876.09	4143.64	3783.18	4160.6	1.7823	0.0176407	0.389806	1.2587	0.331936	up
MW0157403	Simplexin, 22,23,24,25-tetradehydro-	Terpenoids	Ditepenoids	7082.64	5758.21	9450.78	5138.69	2627.77	2305.22	1.65659	0.0458085	0.54347	0.451814	-1.1462	down
MW0153221	Lys-Gln-Ala-Gly-Asp-Val	Amino acid and Its metabolites	Small Peptide	6286.49	5902.06	5602.11	6651.53	6963.98	6837.8	1.79156	0.0303162	0.515506	1.14967	0.201214	up
MW0055238	(5R,6S,7E,9E,11Z,14Z)-6-{[(2S)-2-carboxy-2-acetamidoethyl]sulfanyl}-5-hydroxyicosa-7,9,11,14-tetraenoic acid	FA	Oxidized lipids	2606.56	2268.33	2572.61	3208.01	3454.97	3835.36	1.86198	0.0143871	0.33564	1.40965	0.495333	up
MW0053472	(1S,3Z,5R,7R)-3-[(3,4-dihydroxyphenyl)-hydroxy-methylene]-1-[(2S)-2-isopropenyl-5-methyl-hex-4-enyl]-6,6-dimethyl-5,7-bis(3-methylbut-2-enyl)bicyclo[3.3.1]nonane-2,4,9-trione	Benzene and substituted derivatives	Phenolics	4099.54	3885.51	4386.39	5255.31	5330.42	5012.44	1.88952	0.00549403	0.248338	1.26082	0.334363	up
MW0157956	Toonacilin	Terpenoids	Sesquiterpenoids	14499.2	16058	17312.9	20618.6	20356.1	18899.7	1.7682	0.0197985	0.417649	1.25077	0.322814	up
MW0118570	2-Hexylbenzothiazole	Benzene and substituted derivatives	Benzene and substituted derivatives	6363.5	6228.23	6056.24	5086.22	4857.8	4165.74	1.83265	0.0232725	0.449701	0.756638	-0.402325	down
MW0142781	3alpha,12alpha-Dihydroxy-5beta-chol-6-en-24-oic acid	Aldehyde,Ketones,Esters	Esters	2986.96	2912.96	2017.4	5670.72	4421.81	4819.18	1.82932	0.00904225	0.283865	1.88343	0.913362	up
MW0052509	Eicosadienoic acid	FA	FFA	6216.1	13116.7	6563.94	13553.3	20025.3	19530.1	1.6303	0.0416736	0.527958	2.05079	1.03618	up
MW0049053	beta-D-gentiobiosyl crocetin	Carbohydrates and Its metabolites	Carbohydrates and Its metabolites	9367.89	9377.97	9681.95	7303.23	7024.07	6677.24	1.9702	0.00097918	0.14409	0.738873	-0.436602	down
MW0152642	Levothroid	Organic acid and Its derivatives	Organic acid and Its derivatives	50039.6	36178.2	49624.8	69208.6	75891.3	65879.2	1.78279	0.0142074	0.335541	1.55312	0.635165	up
MW0111001	Dimethirimol	Heterocyclic compounds	Heterocyclic compounds	50472.3	51136.5	56040	62487.7	58465.6	57804	1.66925	0.038596	0.520866	1.13389	0.181287	up
MW0123585	D-Glucaro-1,4-lactone	Carbohydrates and Its metabolites	Carbohydrates and Its metabolites	38663.4	48792.4	36380.4	20130.9	17755	15455.3	1.92754	0.0166223	0.378552	0.43074	-1.21511	down
MEDN1337	6-Methyl mercaptopurine	Heterocyclic compounds	Heterocyclic compounds	14845.7	15045.5	14839.2	15788.5	16879.5	16526.9	1.83999	0.0386801	0.520866	1.09981	0.137251	up
MW0000271	Guvacine	Organic acid and Its derivatives	Organic acid and Its derivatives	26369	29716.6	16489.8	50559.2	46725.3	43979.8	1.77539	0.0153391	0.353538	1.94645	0.960845	up
MW0141182	1-[2-(3-Methoxyphenyl)ethyl]-6-oxo-1,6-dihydropyridine-3-carboxylic acid	Organic acid and Its derivatives	Organic acid and Its derivatives	24947	9662.02	23183	33585.5	38388.8	51904.6	1.56667	0.0401707	0.520866	2.14353	1.09999	up
MW0011852	1,2-Didecanoyl-sn-glycero-3-phosphocholine	GP	PC	10531.5	9937.04	10125.7	13583.7	12862.6	13206.4	1.97251	0.000438089	0.0931183	1.29608	0.374159	up
MW0143727	Citco	Benzene and substituted derivatives	Benzene and substituted derivatives	8076.75	7655.07	7926.38	8887.88	8534.87	8276.48	1.69589	0.0403486	0.520866	1.08627	0.119385	up
MW0009715	4-Chloro-5-sulfamoylanthranilic acid	Benzene and substituted derivatives	Benzene and substituted derivatives	16971.5	16674.3	17204.8	9695.86	7670.86	12916.2	1.74399	0.0449535	0.54347	0.595525	-0.747766	down
MW0123747	Docosahexaenoyl Serotonin	Tryptamines,Cholines,Pigments	Tryptamines	2652.04	2321.13	2349.82	1651.94	1880.08	1456.57	1.8313	0.00904188	0.283865	0.681223	-0.553801	down
MW0154511	Nigrifactin	Heterocyclic compounds	Heterocyclic compounds	2616.43	2535.47	2326.66	2043.83	1775.65	2195.68	1.6689	0.0367217	0.520866	0.804321	-0.314157	down
MW0143582	5-Carboxyvanillic acid	Organic acid and Its derivatives	Organic acid and Its derivatives	1556.8	1325.61	1745.18	2633.07	2539.63	1947.57	1.72636	0.0401554	0.520866	1.53866	0.621671	up
MW0156094	Propan-2-yl 7-{(1R,2R,3S,5S)-2-[(3R)-3-(2,3-dihydro-1H-inden-2-yl)-3-hydroxyprop-1-en-1-yl]-3-fluoro-5-hydroxycyclopentyl}hept-5-enoate	Aldehyde,Ketones,Esters	Esters	3440.55	3038.45	3364.76	4281.89	4236.95	4725.17	1.89326	0.00544842	0.248338	1.34542	0.428059	up
MW0168478	2,6-Dichlorobenzamide	Benzene and substituted derivatives	Benzene and substituted derivatives	60529.6	56290.6	52517.1	67821.3	63950.9	66391.8	1.75727	0.0354971	0.520866	1.17023	0.226796	up
MW0105439	Adouetine X	Amino acid and Its metabolites	Amino acid derivatives	42459	39909.9	31954.4	17128.7	25084.7	19714.5	1.81704	0.0136407	0.335541	0.541691	-0.884457	down
FDATN01472	Disodium succinate	Others	Medicine	80569.8	133134	50750.9	232285	195114	208824	1.72535	0.0216549	0.427071	2.40579	1.26651	up
MW0103605	Lamivudine	Nucleotide and Its metabolites	Nucleotide and Its metabolites	9889.96	8602.29	6674.62	10877.7	11954.1	12706.2	1.65677	0.0450729	0.54347	1.41209	0.497835	up
MW0061644	Physangulide	Others	Others	3254.87	3346.67	4000.68	4633.49	4272.91	4342.78	1.69761	0.0460231	0.54347	1.24966	0.321537	up
MW0014523	4-Methoxy-3-geranylgeranyl-1,2-dihydroxybenzene	Others	Hydrocarbon derivatives	33478	32106.6	30061.1	46452	40955.3	38425.9	1.81486	0.0361625	0.520866	1.31562	0.395739	up
MW0123351	cis-2-Chloro-4-carboxymethylenebut-2-en-1,4-olide	Heterocyclic compounds	Heterocyclic compounds	6843.29	7626.09	7982.9	5131.3	4121.45	4549.23	1.90978	0.00314825	0.227697	0.614725	-0.701987	down
MEDP0904	FFA(18:1)	FA	FFA	23743.1	18128.5	26017.2	14857.6	15343.8	8239.03	1.59054	0.0401931	0.520866	0.566226	-0.820549	down
MEDN0651	Succinic anhydride	Organic acid and Its derivatives	Organic acid and Its derivatives	1344.05	4115.01	591.64	6499.67	5124.24	6681.06	1.56257	0.0448711	0.54347	3.02526	1.59706	up
MW0004036	Isovanillic acid	Benzene and substituted derivatives	Benzene and substituted derivatives	9309.4	9470.05	8958.03	9937.32	10801.8	11021.4	1.77258	0.0388302	0.520866	1.14504	0.195397	up
MW0106303	L-cysteinyl-L-proline	Amino acid and Its metabolites	Small Peptide	1235.94	1385.97	1476.55	1055.2	724.73	812.64	1.77626	0.0177277	0.389806	0.632572	-0.660699	down
MW0011908	Dioleoyl phosphatidylserine	GP	PS	103570	99415.3	95342.3	59711.7	56835.7	59197.9	1.98759	0.00124804	0.159385	0.589102	-0.76341	down
MW0109418	Propionic acid	Organic acid and Its derivatives	Organic acid and Its derivatives	13435.5	21582	8642.83	33447	28058.4	31551	1.68072	0.0340419	0.520866	2.13137	1.09178	up
MW0057016	1-Oleoyl-2-palmitoyl-sn-glycero-3-phosphocholine	GP	PC	23226.5	22781.9	22172.2	19719.6	17654.3	18921.8	1.87656	0.0101406	0.298445	0.825685	-0.276336	down
MW0012811	1-Hexadecanoyl-2-(9Z-octadecenoyl)-sn-glycero-3-phospho-(1'-myo-inositol)	GP	PI	153846	185324	203351	138161	124110	118134	1.77355	0.049141	0.5562	0.70118	-0.512143	down
MW0158467	Tyr-Glu-Val-Lys	Amino acid and Its metabolites	Small Peptide	57902.7	47916	61702.3	87248	90019.3	105986	1.87867	0.00769088	0.278468	1.69085	0.757751	up
MW0126665	3-Oxazolidinecarboxylic acid, 2,2-dimethyl-4-(1-oxo-2-hexadecyn-1-yl)-, 1,1-dimethylethyl ester, (4S)-	Organic acid and Its derivatives	Organic acid and Its derivatives	3527.44	3543.27	3433.27	4131.15	4177.87	4210.25	1.98731	0.000204757	0.0907328	1.19186	0.253214	up
MW0103397	5-Fluorouridine	Nucleotide and Its metabolites	Nucleotide and Its metabolites	2924.72	5194.84	1768.07	7306.57	6293.07	7813.09	1.61887	0.0453435	0.54347	2.16561	1.11477	up
MW0152651	L-Fucono-1,5-lactone	Aldehyde,Ketones,Esters	Esters	4762.91	4646.02	4655.08	3794.52	3956.86	3370.72	1.85304	0.0259592	0.468628	0.79082	-0.338579	down
MW0143271	4-Carboxy-4'-sulfoazobenzene	Benzene and substituted derivatives	Benzene and substituted derivatives	4084.34	4608.07	3741.26	8678.28	6134.17	7330.57	1.85462	0.0365769	0.520866	1.78089	0.8326	up
MW0148122	d[-Arg-2]KYOTORPHAN	Amino acid and Its metabolites	polypeptide	4349.5	3955.14	3808.62	4647.72	4932.39	4525.14	1.71375	0.0337649	0.520866	1.16445	0.219645	up
MW0107114	[2,3-Dihydroxypropyl(2-hydroxyethyl)amino]phosphonic acid	Organic acid and Its derivatives	Phosphoric acids	2225.5	2667.91	2657.32	1172.07	1274.26	645.72	1.8121	0.00464275	0.247052	0.409503	-1.28805	down
MW0142508	2'-Norberbamunine	Benzene and substituted derivatives	Benzene and substituted derivatives	4978.84	4653.37	4966.12	6292.57	5632.74	6587.31	1.83753	0.0312868	0.515506	1.26813	0.342706	up
MW0194307	9alpha,11alpha,15R-Trihydroxy-17-phenyl-18,19,20-trinor-prost-5Z-en-1-oic acid, isopropyl ester	Hormones and hormone related compounds	Hormones and hormone related compounds	6723.23	6893.27	6908.25	7353.39	8045.25	7574.1	1.78715	0.0478753	0.5562	1.11927	0.162558	up
MW0148615	Ditrans,polycis-undecaprenyl phosphate	Organic acid and Its derivatives	Phosphoric acids	6548.44	8977.54	7133.97	775.14	522.42	4225.28	1.63042	0.0219491	0.428455	0.243727	-2.03666	down
MEDN1274	LPE(20:3/0:0)	GP	LPE	915.18	1735.58	2030.73	2768.74	4099.03	3468.7	1.67018	0.0214844	0.427071	2.20794	1.1427	up
MW0056848	1-pentadecanoyl-2-(9Z-tetradecenoyl)-glycero-3-phosphocholine	GP	PC	15126	14132.6	19549.6	46684.1	50991.6	44097.9	1.95893	0.000349252	0.0931183	2.90471	1.53839	up
MW0112852	3-Ketosphingosine	Alcohol and amines	Alcohols	2976.54	3051.15	3327.33	5568.38	4576.39	4404.84	1.8755	0.0327129	0.517188	1.55527	0.637168	up
MW0146458	Avermectin A1a monosaccharide	Heterocyclic compounds	Heterocyclic compounds	11327.5	12955.2	10928.4	7012.43	6551.21	6243.74	1.95649	0.00804749	0.278468	0.562532	-0.829994	down
MW0131164	3-(3,5-dihydroxyphenyl)-1-(2,3,4,6-tetrahydroxyphenyl)propane-1,2-dione	Aldehyde,Ketones,Esters	Ketones	5537.5	5287.06	5168.48	6592.58	6653.9	6216.32	1.92012	0.0032137	0.227697	1.21695	0.283275	up
MW0141487	16-Feruloyloxypalmitic acid	Organic acid and Its derivatives	Organic acid and Its derivatives	36803.1	36131.8	38575.3	28882.5	27220.4	27150.9	1.96768	0.000699517	0.133818	0.746604	-0.421586	down
MW0157545	Thr-Arg-Gln-Glu	Amino acid and Its metabolites	Small Peptide	21931	20629.5	20243.9	24611.1	22610.8	23050	1.70366	0.0363063	0.520866	1.1189	0.162083	up
MW0144687	Ala-Phe-Gln-Lys	Amino acid and Its metabolites	Small Peptide	2065.27	1701.67	1994.22	2228.05	2453.33	2697.89	1.67808	0.0390495	0.520866	1.28087	0.357119	up
MW0152326	Leu-Glu-Phe-Glu	Amino acid and Its metabolites	Small Peptide	1160.39	719.07	1441.78	3175.9	4562.49	4044.69	1.8827	0.00844282	0.278468	3.5478	1.82692	up
MW0194190	NCGC00347389-02_C42H72O14_beta-D-Glucopyranoside, (3beta,6alpha,9xi,12beta)-3,12,20-trihydroxydammar-24-en-6-yl 2-O-beta-D-glucopyranosyl-	Steroids	Steroid	6653.69	5866.54	6076.46	11111.4	11352.7	12584.5	1.97615	0.00176806	0.178016	1.88467	0.914309	up

## Sheet: S5
Supplemental Table S5: Number of differentially accumulated metabolites class
Class	Number
Amino acid and Its metabolites	24
GP	20
Benzene and substituted derivatives	19
Aldehyde,Ketones,Esters	17
Organic acid and Its derivatives	17
FA	15
Heterocyclic compounds	11
GL	9
Alcohol and amines	8
Hormones and hormone related compounds	5
Nucleotide and Its metabolites	4
Terpenoids	4
Bile acids	2
Carbohydrates and Its metabolites	2
Steroids	2
Lignans and Coumarins	1
SP	1
Tryptamines,Cholines,Pigments	1
Others	8
